# Supplementary material for: Agricultural Origins of a Highly Persistent Lineage of Vancomycin-Resistant Enterococcus faecalis in New Zealand
Source: Appl Environ Microbiol. 2019 Jun 17;85(13):e00137-19. doi: 10.1128/AEM.00137-19 (PMC6581176; doi:10.1128/AEM.00137-19)
Supplement: Supplemental file 2 [file AEM.00137-19-sd002.xlsx]

## Sheet: SupT1
StrainID	Species	MLST	Reservoir	Year Isolated	Supplier	Region	Isolation Site	Vancomycin	Bacitracin	Erythromycin	Ampicillin	Avilamycin	Gentamycin	Tetracycline
								MIC ug/mL (in original metadata)
ARL04-446	E. faecalis	6	Clinical	2004	ESR		urine	NT	NT	NT	NT	NT	NT	NT
AR00-128	E. faecalis	108	Clinical	2000	ESR		ulcer	NT	NT	NT	NT	NT	NT	NT
AR00-36	E. faecalis	108	Clinical	2000	ESR		catheter urine	NT	NT	NT	NT	NT	NT	NT
AR01-1155	E. faecalis	108	Clinical	2001	ESR		abscess	NT	NT	NT	NT	NT	NT	NT
AR01-673	E. faecalis	108	Clinical	2001	ESR		wound	NT	NT	NT	NT	NT	NT	NT
AR01-802	E. faecalis	108	Clinical	2001	ESR		faeces	NT	NT	NT	NT	NT	NT	NT
AR01-912	E. faecalis	108	Clinical	2001	ESR		faeces	NT	NT	NT	NT	NT	NT	NT
AR96-360	E. faecalis	108	Clinical	1996	ESR		CAPD fluid	NT	NT	NT	NT	NT	NT	NT
AR99-1024	E. faecalis	108	Clinical	1999	ESR		ulcer	NT	NT	NT	NT	NT	NT	NT
AR99-1107	E. faecalis	108	Clinical	1999	ESR		redivac fluid	NT	NT	NT	NT	NT	NT	NT
AR99-190	E. faecalis	108	Clinical	1999	ESR		unspecified	NT	NT	NT	NT	NT	NT	NT
AR99-84	E. faecalis	108	Clinical	1999	ESR		urine	NT	NT	NT	NT	NT	NT	NT
ARL04-506	E. faecalis	108	Clinical	2004	ESR		perianal swab	NT	NT	NT	NT	NT	NT	NT
"10-1-01"	E. faecalis	108	Poultry	2001	Brand A	Akl	Poultry Fecal	≥256	≥256	≥256	NT	≥256	NT	resistant
"10-1-02"	E. faecalis	108	Poultry	2001	Brand A	Akl	Poultry Fecal	≥256	≥256	≥256	NT	≥256	NT	resistant
"10-1-04"	E. faecalis	108	Poultry	2001	Brand A	Akl	Poultry Fecal	≥256	≥256	≥256	NT	≥256	NT	resistant
"10-1-05"	E. faecalis	108	Poultry	2001	Brand A	Akl	Poultry Fecal	≥256	≥256	≥256	NT	≥256	NT	resistant
"10-1-09"	E. faecalis	108	Poultry	2001	Brand A	Akl	Poultry Fecal	≥256	≥256	≥256	NT	≥256	NT	resistant
10-1A	E. faecalis	108	Poultry	2001	Brand A	Akl	Poultry Fecal	≥256	≥256	≥256	NT	≥256	NT	resistant
"10-2-12"	E. faecalis	108	Poultry	2001	Brand A	Akl	Poultry Fecal	≥256	≥256	≥256	NT	≥256	NT	resistant
"10-2-17"	E. faecalis	108	Poultry	2001	Brand A	Akl	Poultry Fecal	≥256	≥256	≥256	NT	≥256	NT	resistant
"10-6-41"	E. faecalis	108	Poultry	2001	Brand A	Akl	Poultry Fecal	≥256	≥256	≥256	NT	≥256	NT	resistant
"10-6-46"	E. faecalis	108	Poultry	2001	Brand A	Akl	Poultry Fecal	≥256	≥256	≥256	NT	≥256	NT	resistant
"10-6-50"	E. faecalis	108	Poultry	2001	Brand A	Akl	Poultry Fecal	≥256	≥256	≥256	NT	≥256	NT	resistant
10-6A	E. faecalis	108	Poultry	2001	Brand A	Akl	Poultry Fecal	≥256	≥256	≥256	NT	≥256	NT	resistant
11-3A	E. faecalis	108	Poultry	2001	Brand A	Akl	Poultry Fecal	≥256	≥256	≥256	NT	≤1	NT	resistant
11-7A	E. faecalis	108	Poultry	2001	Brand A	Akl	Poultry Fecal	≥256	≥256	≥256	NT	≤1	NT	resistant
"12-03-20"	E. faecalis	108	Poultry	2001	Brand A	Akl	Poultry Fecal	≥256	≥256	≥256	NT	≤1	NT	susceptible
12-1VP	E. faecalis	108	Poultry	2001	Brand A	Akl	Poultry Fecal	≥256	≥256	≥256	NT	≤1	NT	susceptible
"12-3-27"	E. faecalis	108	Poultry	2001	Brand A	Akl	Poultry Fecal	≥256	≥256	≥256	NT	4	NT	susceptible
"12-7-68"	E. faecalis	108	Poultry	2001	Brand A	Akl	Poultry Fecal	≥256	≥256	≥256	NT	≤1	NT	susceptible
"12-8-01"	E. faecalis	108	Poultry	2001	Brand A	Akl	Poultry Fecal	≥256	≥256	≥256	NT	≤1	NT	susceptible
"13-06-51"	E. faecalis	108	Poultry	2001	Brand A	Akl	Poultry Fecal	≥256	≥256	≥256	NT	≥256	NT	resistant
"13-1-05"	E. faecalis	108	Poultry	2001	Brand A	Akl	Poultry Fecal	≥256	≥256	≥256	NT	≥256	NT	resistant
"13-1-06"	E. faecalis	108	Poultry	2001	Brand A	Akl	Poultry Fecal	≥256	≥256	≥256	NT	≥256	NT	resistant
"13-1-07"	E. faecalis	108	Poultry	2001	Brand A	Akl	Poultry Fecal	≥256	≥256	≥256	NT	≥256	NT	resistant
"13-1-08"	E. faecalis	108	Poultry	2001	Brand A	Akl	Poultry Fecal	≥256	≥256	≥256	NT	≥256	NT	resistant
"13-10-96"	E. faecalis	108	Poultry	2001	Brand A	Akl	Poultry Fecal	≥256	≥256	≥256	NT	≥256	NT	resistant
"13-10-98"	E. faecalis	108	Poultry	2001	Brand A	Akl	Poultry Fecal	≥256	≥256	≥256	NT	≥256	NT	resistant
"13-1-09"	E. faecalis	108	Poultry	2001	Brand A	Akl	Poultry Fecal	≥256	≥256	≥256	NT	≥256	NT	resistant
"13-1-10"	E. faecalis	108	Poultry	2001	Brand A	Akl	Poultry Fecal	≥256	≥256	≥256	NT	≥256	NT	resistant
"13-1VP"	E. faecalis	108	Poultry	2001	Brand A	Akl	Poultry Fecal	≥256	≥256	≥256	NT	≥256	NT	resistant
"13-2-13"	E. faecalis	108	Poultry	2001	Brand A	Akl	Poultry Fecal	≥256	≥256	≥256	NT	≥256	NT	resistant
"13-2-16"	E. faecalis	108	Poultry	2001	Brand A	Akl	Poultry Fecal	≥256	≥256	≥256	NT	≥256	NT	resistant
"13-2-17"	E. faecalis	108	Poultry	2001	Brand A	Akl	Poultry Fecal	≥256	≥256	≥256	NT	≥256	NT	resistant
"13-2-19"	E. faecalis	108	Poultry	2001	Brand A	Akl	Poultry Fecal	≥256	≥256	≥256	NT	≥256	NT	resistant
13-2VP	E. faecalis	108	Poultry	2001	Brand A	Akl	Poultry Fecal	≥256	≥256	≥256	NT	≥256	NT	resistant
"13-4-32"	E. faecalis	108	Poultry	2001	Brand A	Akl	Poultry Fecal	≥256	≥256	≥256	NT	≥256	NT	resistant
"13-4-33"	E. faecalis	108	Poultry	2001	Brand A	Akl	Poultry Fecal	≥256	≥256	≥256	NT	≥256	NT	resistant
"13-4-35"	E. faecalis	108	Poultry	2001	Brand A	Akl	Poultry Fecal	≥256	≥256	≥256	NT	≥256	NT	resistant
13-4VP	E. faecalis	108	Poultry	2001	Brand A	Akl	Poultry Fecal	≥256	≥256	≥256	NT	≥256	NT	resistant
"13-5-45"	E. faecalis	108	Poultry	2001	Brand A	Akl	Poultry Fecal	≥256	≥256	≥256	NT	≥256	NT	resistant
"13-7-61"	E. faecalis	108	Poultry	2001	Brand A	Akl	Poultry Fecal	≥256	≥256	≥256	NT	≥256	NT	resistant
"13-8-72"	E. faecalis	108	Poultry	2001	Brand A	Akl	Poultry Fecal	≥256	≥256	≥256	NT	≥256	NT	resistant
"13-9-85"	E. faecalis	108	Poultry	2001	Brand A	Akl	Poultry Fecal	≥256	≥256	≥256	NT	≥256	NT	resistant
"13-9-86"	E. faecalis	108	Poultry	2001	Brand A	Akl	Poultry Fecal	≥256	≥256	≥256	NT	≥256	NT	resistant
"13-9-88"	E. faecalis	108	Poultry	2001	Brand A	Akl	Poultry Fecal	≥256	≥256	≥256	NT	≥256	NT	resistant
5A-12	E. faecalis	108	Poultry	2000	Brand A		Poultry Fecal	≥256	≥256	≥256	NT	≤1	NT	resistant
5A-13	E. faecalis	108	Poultry	2000	Brand A		Poultry Fecal	≥256	≥256	≥256	NT	≤1	NT	resistant
5A-15	E. faecalis	108	Poultry	2000	Brand A		Poultry Fecal	≥256	≥256	≥256	NT	≤1	NT	resistant
5A-16	E. faecalis	108	Poultry	2000	Brand A		Poultry Fecal	≥256	≥256	≥256	NT	≤1	NT	resistant
5A-18	E. faecalis	108	Poultry	2000	Brand A		Poultry Fecal	≥256	≥256	≥256	NT	≤1	NT	resistant
5A-19	E. faecalis	108	Poultry	2000	Brand A		Poultry Fecal	≥256	≥256	≥256	NT	≤1	NT	resistant
5A-1	E. faecalis	108	Poultry	2000	Brand A		Poultry Fecal	≥256	≥256	≥256	NT	≤1	NT	resistant
5A-20	E. faecalis	108	Poultry	2000	Brand A		Poultry Fecal	≥256	≥256	≥256	NT	≤1	NT	resistant
5A-2	E. faecalis	108	Poultry	2000	Brand A		Poultry Fecal	≥256	≥256	≥256	NT	≤1	NT	resistant
5A-4	E. faecalis	108	Poultry	2000	Brand A		Poultry Fecal	≥256	≥256	≥256	NT	≤1	NT	resistant
5A-5	E. faecalis	108	Poultry	2000	Brand A		Poultry Fecal	≥256	≥256	≥256	NT	≤1	NT	resistant
5A-6	E. faecalis	108	Poultry	2000	Brand A		Poultry Fecal	≥256	≥256	≥256	NT	≤1	NT	resistant
5A-7	E. faecalis	108	Poultry	2000	Brand A		Poultry Fecal	≥256	≥256	≥256	NT	≤1	NT	resistant
5A-8	E. faecalis	108	Poultry	2000	Brand A		Poultry Fecal	≥256	≥256	≥256	NT	≤1	NT	resistant
5A-9	E. faecalis	108	Poultry	2000	Brand A		Poultry Fecal	≥256	≥256	≥256	NT	≤1	NT	resistant
5D-62	E. faecalis	108	Poultry	2000	Brand A		Poultry Fecal	≥256	≥256	≥256	NT	≤1	NT	resistant
EF13-2-12	E. faecalis	108	Poultry	2001	Brand A	Akl	Poultry Fecal	≥256	≥256	≥256	NT	≥256	NT	resistant
EF13-4-31	E. faecalis	108	Poultry	2001	Brand A	Akl	Poultry Fecal	≥256	≥256	≥256	NT	≥256	NT	resistant
IV12	E. faecalis	108	Poultry	2002-2003	Brand B		Poultry Fecal	≥256	≥256	≤1	≤1	≤1	<500	NT
IV18	E. faecalis	108	Poultry	2002-2003	Brand B		Poultry Fecal	≥256	≥256	≤1	≤1	≤1	<500	NT
IV22	E. faecalis	108	Poultry	2002-2003	Brand B		Poultry Fecal	≥256	≥256	≥256	≤1	≤1	<500	NT
IV23	E. faecalis	108	Poultry	2002-2003	Brand B		Poultry Fecal	≥256	≥256	≥256	≤1	≤1	<500	NT
IV30	E. faecalis	108	Poultry	2002-2003	Brand B		Poultry Fecal	≥256	≥256	≥256	≤1	≤1	<500	NT
TV102	E. faecalis	108	Poultry	2002-2003	Brand A	NP	Poultry Fecal	≥256	≥256	≥256	≤1	2	<500	NT
TV105	E. faecalis	108	Poultry	2002-2003	Brand A	Akl	Poultry Fecal	≥256	≥256	≥256	≤1	2	<500	NT
TV13	E. faecalis	108	Poultry	2002-2003	Brand A	Chch	Poultry Fecal	≥256	≥256	≥256	≤1	≤1	<500	NT
TV154	E. faecalis	108	Poultry	2002-2003	Brand A	Chch	Poultry Fecal	≥256	≥256	≥256	≤1	≥256	<500	NT
TV163	E. faecalis	108	Poultry	2002-2003	Brand A	Akl	Poultry Fecal	≥256	≥256	≥256	≤1	≥256	<500	NT
TV19	E. faecalis	108	Poultry	2002-2003	Brand A	Chch	Poultry Fecal	≥256	≥256	≥256	≤1	≤1	<500	NT
TV28	E. faecalis	108	Poultry	2002-2003	Brand A	Chch	Poultry Fecal	≥256	≥256	≥256	≤1	≤1	<500	NT
TV29	E. faecalis	108	Poultry	2002-2003	Brand A	Chch	Poultry Fecal	≥256	≥256	≥256	≤1	≤1	<500	NT
TV2	E. faecalis	108	Poultry	2002-2003	Brand A	NP	Poultry Fecal	≥256	≥256	≥256	≤1	≤1	<500	NT
TV30	E. faecalis	108	Poultry	2002-2003	Brand A	Chch	Poultry Fecal	≥256	≥256	≥256	≤1	≤1	<500	NT
TV32	E. faecalis	108	Poultry	2002-2003	Brand A	Chch	Poultry Fecal	≥256	≥256	≥256	≤1	≤1	<500	NT
TV33	E. faecalis	108	Poultry	2002-2003	Brand A	Chch	Poultry Fecal	≥256	≥256	≥256	≤1	≤1	<500	NT
TV3	E. faecalis	108	Poultry	2002-2003	Brand A	Chch	Poultry Fecal	≥256	≥256	≥256	≤1	128	<500	NT
TV46	E. faecalis	108	Poultry	2002-2003	Brand A	NP	Poultry Fecal	≥256	≥256	≥256	≤1	≤1	<500	NT
TV5	E. faecalis	108	Poultry	2002-2003	Brand A	Chch	Poultry Fecal	≥256	≥256	≥256	≤1	2	<500	NT
TV70	E. faecalis	108	Poultry	2002-2003	Brand A	NP	Poultry Fecal	≥256	≥256	≥256	≤1	≤1	<500	NT
TV7	E. faecalis	108	Poultry	2002-2003	Brand A	Chch	Poultry Fecal	≥256	≥256	≥256	≤1	2	<500	NT
TV9	E. faecalis	108	Poultry	2002-2003	Brand A	Chch	Poultry Fecal	≥256	≥256	≥256	2	≤1	<500	NT
VV10	E. faecalis	108	Poultry	2002-2003	Brand C		Poultry Fecal	≥256	≥256	≥256	≤1	2	<500	NT
VV14	E. faecalis	108	Poultry	2002-2003	Brand C		Poultry Fecal	128	≥256	≥256	≤1	≤1	<500	NT
VV5	E. faecalis	108	Poultry	2002-2003	Brand C		Poultry Fecal	≥256	≥256	32	≤1	32	<500	NT
VV8	E. faecalis	108	Poultry	2002-2003	Brand C		Poultry Fecal	≥256	≥256	≤1	≤1	≤1	<500	NT
VV9	E. faecalis	108	Poultry	2002-2003	Brand C		Poultry Fecal	≥256	≥256	≥256	≤1	2	<500	NT
ARL08-192	E. faecalis	108	Poultry	2006	ESR		poultry	NT	NT	NT	NT	NT	NT	NT
AR01-215	E. faecalis	116	Clinical	2001	ESR		urine	NT	NT	NT	NT	NT	NT	NT
TV112	E. faecalis	116	Poultry	2002-2003	Brand A	Akl	Poultry Fecal	≥256	≥256	≥256	≤1	≤1	<500	NT
TV126	E. faecalis	116	Poultry	2002-2003	Brand A	Akl	Poultry Fecal	≥256	≥256	≥256	≤1	≤1	<500	NT
TV106	E. faecalis	314	Poultry	2002-2003	Brand A	Akl	Poultry Fecal	≥256	≥256	≥256	≤1	≥256	<500	NT
TV147	E. faecalis	314	Poultry	2002-2003	Brand A	Akl	Poultry Fecal	≥256	≥256	≥256	≤1	≤1	<500	NT
TV148	E. faecalis	314	Poultry	2002-2003	Brand A	Akl	Poultry Fecal	≥256	≥256	≥256	≤1	≤1	<500	NT
TV103	E. faecalis	untyped	Poultry	2002-2003	Brand A	NP	Poultry Fecal	≥256	≥256	≥256	≤1	≤1	<500	NT
TV121	E. faecalis	untyped	Poultry	2002-2003	Brand A	Akl	Poultry Fecal	≥256	≥256	≥256	≤1	≤1	<500	NT
TV135	E. faecalis	untyped	Poultry	2002-2003	Brand A	Akl	Poultry Fecal	64	≥256	≥256	≤1	8	<500	NT
TV41	E. faecium	8	Poultry	2002-2003	Brand A	Akl	Poultry Fecal	≥256	≥256	≥256	≤1	≤1	<500	NT
TV58	E. faecium	8	Poultry	2002-2003	Brand A	Akl	Poultry Fecal	≥256	≥256	≥256	≤1	≤1	<500	NT
VV11	E. faecium	8	Poultry	2002-2003	Brand C		Poultry Fecal	≥256	≥256	≥256	≤1	≤1	<500	NT
VV6	E. faecium	8	Poultry	2002-2003	Brand C		Poultry Fecal	≥256	≥256	≥256	≤1	≤1	<500	NT
TV81	E. faecium	9	Poultry	2002-2003	Brand A	Akl	Poultry Fecal	≥256	≥256	≥256	≤1	2	<500	NT
TV83	E. faecium	9	Poultry	2002-2003	Brand A	Akl	Poultry Fecal	≥256	≥256	≥256	≤1	4	<500	NT
12-3VP	E. faecium	10	Poultry	2001	Brand A	Akl	Poultry Fecal	≥256	≥256	≥256	NT	≤1	NT	susceptible
TV21	E. faecium	10	Poultry	2002-2003	Brand A	Akl	Poultry Fecal	≥256	≥256	≥256	≤1	8	<500	NT
TV44	E. faecium	10	Poultry	2002-2003	Brand A	Akl	Poultry Fecal	≥256	≥256	≥256	≤1	32	<500	NT
IV28	E. faecium	14	Poultry	2002-2003	Brand B		Poultry Fecal	≥256	≥256	≤1	≤1	≤1	<500	NT
AR01-139	E. faecium	16	Clinical	2001	ESR		unspecified	NT	NT	NT	NT	NT	NT	NT
ARL04-840	E. faecium	17	Clinical	2004	ESR		abdominal wound	NT	NT	NT	NT	NT	NT	NT
ARL08-1074	E. faecium	17	Clinical	2008	ESR		rectal swab	NT	NT	NT	NT	NT	NT	NT
ARL08-1077	E. faecium	17	Clinical	2008	ESR		rectal swab	NT	NT	NT	NT	NT	NT	NT
ARL08-1189	E. faecium	17	Clinical	2008	ESR		rectal swab	NT	NT	NT	NT	NT	NT	NT
ARL08-1215	E. faecium	17	Clinical	2008	ESR		rectal swab	NT	NT	NT	NT	NT	NT	NT
ARL08-1249	E. faecium	17	Clinical	2008	ESR		stoma	NT	NT	NT	NT	NT	NT	NT
ARL08-1292	E. faecium	17	Clinical	2008	ESR		stoma	NT	NT	NT	NT	NT	NT	NT
ARL08-1309	E. faecium	17	Clinical	2008	ESR		screen	NT	NT	NT	NT	NT	NT	NT
ARL08-712	E. faecium	17	Clinical	2008	ESR		rectal swab	NT	NT	NT	NT	NT	NT	NT
ARL08-781	E. faecium	17	Clinical	2008	ESR		screen	NT	NT	NT	NT	NT	NT	NT
ARL08-804	E. faecium	17	Clinical	2008	ESR		faeces	NT	NT	NT	NT	NT	NT	NT
ARL08-902	E. faecium	17	Clinical	2008	ESR		rectal swab	NT	NT	NT	NT	NT	NT	NT
ARL08-983	E. faecium	18	Clinical	2008	ESR		rectal swab	NT	NT	NT	NT	NT	NT	NT
ARL09-1074a	E. faecium	18	Clinical	2009	ESR		faeces	NT	NT	NT	NT	NT	NT	NT
ARL09-1265	E. faecium	18	Clinical	2009	ESR		rectal	NT	NT	NT	NT	NT	NT	NT
AR98-565	E. faecium	20	Clinical	1998	ESR		drain fluid	NT	NT	NT	NT	NT	NT	NT
TV118	E. faecium	26	Poultry	2002-2003	Brand A	Akl	Poultry Fecal	≥256	≥256	≥256	≤1	≤1	<500	NT
TV43	E. faecium	26	Poultry	2002-2003	Brand A	Akl	Poultry Fecal	≥256	≥256	≥256	8	≤1	<500	NT
TV71	E. faecium	26	Poultry	2002-2003	Brand A	Akl	Poultry Fecal	≥256	≥256	≥256	4	≤1	<500	NT
TV73	E. faecium	26	Poultry	2002-2003	Brand A	Akl	Poultry Fecal	≥256	≥256	≥256	≤1	2	<500	NT
TV92	E. faecium	26	Poultry	2002-2003	Brand A	Akl	Poultry Fecal	≥256	≥256	≥256	4	≤1	<500	NT
TV97	E. faecium	26	Poultry	2002-2003	Brand A	Akl	Poultry Fecal	≥256	≥256	≥256	≤1	2	<500	NT
ARL09-1209	E. faecium	78	Clinical	2009	ESR		rectal	NT	NT	NT	NT	NT	NT	NT
TV137	E. faecium	157	Poultry	2002-2003	Brand A	Akl	Poultry Fecal	≥256	≥256	≤1	≤1	≤1	<500	NT
TV138	E. faecium	157	Poultry	2002-2003	Brand A	Akl	Poultry Fecal	≥256	≥256	≥256	≤1	≤1	<500	NT
TV139	E. faecium	157	Poultry	2002-2003	Brand A	Akl	Poultry Fecal	≥256	128	≥256	≤1	≤1	<500	NT
TV162	E. faecium	157	Poultry	2002-2003	Brand A	Akl	Poultry Fecal	≥256	≥256	≥256	≤1	≤1	<500	NT
11-8A	E. faecium	195	Poultry	2001	Brand A	Akl	Poultry Fecal	≥256	≥256	≥256	NT	≤1	NT	resistant
12-7VP	E. faecium	195	Poultry	2001	Brand A	Akl	Poultry Fecal	≥256	≥256	≥256	NT	≤1	NT	resistant
12-9VP	E. faecium	195	Poultry	2001	Brand A	Akl	Poultry Fecal	≥256	≥256	≥256	NT	≤1	NT	resistant
TV42	E. faecium	195	Poultry	2002-2003	Brand A	Akl	Poultry Fecal	≥256	≥256	≥256	≤1	≤1	<500	NT
TV77	E. faecium	195	Poultry	2002-2003	Brand A	Akl	Poultry Fecal	≥256	≥256	≥256	≤1	2	<500	NT
ARL05-425	E. faecium	203	Clinical	2005	ESR		urine	NT	NT	NT	NT	NT	NT	NT
ARL05-67	E. faecium	203	Clinical	2005	ESR		catheter urine	NT	NT	NT	NT	NT	NT	NT
ARL08-1218	E. faecium	203	Clinical	2008	ESR		rectal swab	NT	NT	NT	NT	NT	NT	NT
ARL08-1256	E. faecium	203	Clinical	2008	ESR		rectal swab	NT	NT	NT	NT	NT	NT	NT
ARL08-1412	E. faecium	203	Clinical	2008	ESR		rectal swab	NT	NT	NT	NT	NT	NT	NT
ARL08-1437	E. faecium	203	Clinical	2008	ESR		rectal swab	NT	NT	NT	NT	NT	NT	NT
ARL09-100	E. faecium	203	Clinical	2009	ESR		rectal swab	NT	NT	NT	NT	NT	NT	NT
ARL09-146	E. faecium	203	Clinical	2009	ESR		rectal swab	NT	NT	NT	NT	NT	NT	NT
ARL09-193	E. faecium	203	Clinical	2009	ESR		rectal swab	NT	NT	NT	NT	NT	NT	NT
TV104	E. faecium	236	Poultry	2002-2003	Brand A	NP	Poultry Fecal	≥256	≥256	≥256	≤1	≤1	<500	NT
TV125	E. faecium	241	Poultry	2002-2003	Brand A	Akl	Poultry Fecal	≥256	≥256	≥256	≤1	≤1	<500	NT
TV98	E. faecium	241	Poultry	2002-2003	Brand A	Akl	Poultry Fecal	≥256	≥256	≥256	≤1	≤1	<500	NT
TV123	E. faecium	245	Poultry	2002-2003	Brand A	Akl	Poultry Fecal	≥256	≥256	≥256	≤1	≤1	<500	NT
TV82	E. faecium	245	Poultry	2002-2003	Brand A	Akl	Poultry Fecal	≥256	≥256	≥256	≤1	4	<500	NT
ARL09-1374	E. faecium	282	Clinical	2009	ESR		rectal	NT	NT	NT	NT	NT	NT	NT
ARL07-1139	E. faecium	375	Clinical	2007	ESR		tissue blood clot	NT	NT	NT	NT	NT	NT	NT
ARL07-1163	E. faecium	375	Clinical	2007	ESR		faeces (screen)	NT	NT	NT	NT	NT	NT	NT
ARL07-1166	E. faecium	375	Clinical	2007	ESR		rectal swab	NT	NT	NT	NT	NT	NT	NT
ARL07-1169	E. faecium	375	Clinical	2007	ESR		rectal swab	NT	NT	NT	NT	NT	NT	NT
ARL07-1195	E. faecium	375	Clinical	2007	ESR		rectal swab	NT	NT	NT	NT	NT	NT	NT
ARL07-1198	E. faecium	375	Clinical	2007	ESR		rectal swab	NT	NT	NT	NT	NT	NT	NT
ARL07-1205	E. faecium	375	Clinical	2007	ESR		rectal swab	NT	NT	NT	NT	NT	NT	NT
ARL07-1286	E. faecium	375	Clinical	2007	ESR		rectal swab	NT	NT	NT	NT	NT	NT	NT
ARL07-1300	E. faecium	375	Clinical	2007	ESR		rectal swab	NT	NT	NT	NT	NT	NT	NT
ARL07-1328	E. faecium	375	Clinical	2007	ESR		screen	NT	NT	NT	NT	NT	NT	NT
ARL07-1345	E. faecium	375	Clinical	2007	ESR		screen	NT	NT	NT	NT	NT	NT	NT
ARL07-1348	E. faecium	375	Clinical	2007	ESR		screen	NT	NT	NT	NT	NT	NT	NT
ARL07-1351	E. faecium	375	Clinical	2007	ESR		screen	NT	NT	NT	NT	NT	NT	NT
ARL07-1384	E. faecium	375	Clinical	2007	ESR		rectal swab	NT	NT	NT	NT	NT	NT	NT
ARL07-973	E. faecium	375	Clinical	2007	ESR		urine	NT	NT	NT	NT	NT	NT	NT
ARL08-105	E. faecium	375	Clinical	2008	ESR		screen	NT	NT	NT	NT	NT	NT	NT
ARL08-288	E. faecium	375	Clinical	2008	ESR		screen	NT	NT	NT	NT	NT	NT	NT
ARL08-32	E. faecium	375	Clinical	2008	ESR		rectal swab	NT	NT	NT	NT	NT	NT	NT
ARL08-339	E. faecium	375	Clinical	2008	ESR		faeces (screen)	NT	NT	NT	NT	NT	NT	NT
ARL08-35	E. faecium	375	Clinical	2008	ESR		rectal swab	NT	NT	NT	NT	NT	NT	NT
ARL08-39	E. faecium	375	Clinical	2008	ESR		rectal swab	NT	NT	NT	NT	NT	NT	NT
ARL08-391	E. faecium	375	Clinical	2008	ESR		rectal swab	NT	NT	NT	NT	NT	NT	NT
ARL08-394	E. faecium	375	Clinical	2008	ESR		rectal swab	NT	NT	NT	NT	NT	NT	NT
ARL08-428	E. faecium	375	Clinical	2008	ESR		rectal swab	NT	NT	NT	NT	NT	NT	NT
ARL08-43	E. faecium	375	Clinical	2008	ESR		rectal swab	NT	NT	NT	NT	NT	NT	NT
ARL08-46	E. faecium	375	Clinical	2008	ESR		rectal swab	NT	NT	NT	NT	NT	NT	NT
ARL08-477	E. faecium	375	Clinical	2008	ESR		rectal swab	NT	NT	NT	NT	NT	NT	NT
ARL08-484	E. faecium	375	Clinical	2008	ESR		faeces swab	NT	NT	NT	NT	NT	NT	NT
ARL08-552	E. faecium	375	Clinical	2008	ESR		rectal swab	NT	NT	NT	NT	NT	NT	NT
ARL08-67	E. faecium	375	Clinical	2008	ESR		rectal swab	NT	NT	NT	NT	NT	NT	NT
ARL09-409	E. faecium	untyped	Clinical	2009	ESR		rectal swab	NT	NT	NT	NT	NT	NT	NT
"07-03-81"	E. faecium	untyped	Poultry	2000	Brand A		Poultry Fecal	≥256	≥256	≥256	NT	≤1	NT	susceptible
"07-11-07"	E. faecium	untyped	Poultry	2000	Brand A		Poultry Fecal	≥256	≥256	≥256	NT	≤1	NT	susceptible
10-2A	E. faecium	untyped	Poultry	2001	Brand A	Akl	Poultry Fecal	≥256	≥256	≥256	NT	8	NT	resistant
10-9A	E. faecium	untyped	Poultry	2001	Brand A	Akl	Poultry Fecal	≥256	≥256	≥256	NT	≥256	NT	resistant
12-5VP	E. faecium	untyped	Poultry	2001	Brand A	Akl	Poultry Fecal	≥256	≥256	≥256	NT	≤1	NT	susceptible
12-6VP	E. faecium	untyped	Poultry	2001	Brand A	Akl	Poultry Fecal	≥256	≥256	≥256	NT	≤1	NT	susceptible
12-8VP	E. faecium	untyped	Poultry	2001	Brand A	Akl	Poultry Fecal	≥256	≥256	≥256	NT	≤1	NT	susceptible
TV10	E. faecium	untyped	Poultry	2002-2003	Brand A	NP	Poultry Fecal	≥256	≥256	≥256	≤1	≤1	<500	NT
TV111	E. faecium	untyped	Poultry	2002-2003	Brand A	Akl	Poultry Fecal	≥256	≥256	≥256	≤1	≤1	<500	NT
TV12	E. faecium	untyped	Poultry	2002-2003	Brand A	Akl	Poultry Fecal	≥256	≥256	≥256	≤1	≤1	<500	NT
TV14	E. faecium	untyped	Poultry	2002-2003	Brand A	NP	Poultry Fecal	≥256	≥256	≥256	8	≤1	<500	NT
TV15	E. faecium	untyped	Poultry	2002-2003	Brand A	NP	Poultry Fecal	≥256	≥256	≥256	≤1	≤1	<500	NT
TV18	E. faecium	untyped	Poultry	2002-2003	Brand A	NP	Poultry Fecal	≥256	≥256	≥256	≤1	≤1	<500	NT
TV20	E. faecium	untyped	Poultry	2002-2003	Brand A	Akl	Poultry Fecal	≥256	≥256	≥256	≤1	≤1	<500	NT
TV45	E. faecium	untyped	Poultry	2002-2003	Brand A	Akl	Poultry Fecal	≥256	≥256	≥256	≤1	≤1	<500	NT
TV47	E. faecium	untyped	Poultry	2002-2003	Brand A	Akl	Poultry Fecal	≥256	≥256	≥256	≤1	≤1	<500	NT
TV48	E. faecium	untyped	Poultry	2002-2003	Brand A	Akl	Poultry Fecal	≥256	≥256	≥256	≤1	16	<500	NT
TV49	E. faecium	untyped	Poultry	2002-2003	Brand A	Akl	Poultry Fecal	≥256	≥256	≥256	≤1	≤1	<500	NT
TV4	E. faecium	untyped	Poultry	2002-2003	Brand A	NP	Poultry Fecal	≥256	≥256	≥256	2	≥256	<500	NT
TV52	E. faecium	untyped	Poultry	2002-2003	Brand A	NP	Poultry Fecal	≥256	≥256	≥256	≤1	16	<500	NT
TV54	E. faecium	untyped	Poultry	2002-2003	Brand A	Akl	Poultry Fecal	≥256	32	≥256	≤1	2	<500	NT
TV55	E. faecium	untyped	Poultry	2002-2003	Brand A	Akl	Poultry Fecal	≥256	≥256	≥256	2	2	<500	NT
TV56	E. faecium	untyped	Poultry	2002-2003	Brand A	Akl	Poultry Fecal	64	≥256	≥256	≤1	2	<500	NT
TV57	E. faecium	untyped	Poultry	2002-2003	Brand A	Akl	Poultry Fecal	≥256	≥256	≥256	4	2	<500	NT
TV75	E. faecium	untyped	Poultry	2002-2003	Brand A	Akl	Poultry Fecal	≥256	≥256	≥256	≤1	≤1	<500	NT
TV76	E. faecium	untyped	Poultry	2002-2003	Brand A	Akl	Poultry Fecal	≥256	≥256	≥256	≤1	4	<500	NT
TV78	E. faecium	untyped	Poultry	2002-2003	Brand A	Akl	Poultry Fecal	≥256	≥256	≥256	≤1	4	<500	NT
ARL09-542	Unclassified	untyped	Clinical	2009	ESR		rectal swab	NT	NT	NT	NT	NT	NT	NT
VV15	Unclassified	untyped	Poultry	2002-2003	Brand C		Poultry Fecal	≥256	≥256	≥256	≤1	≤1	<500	NT

## Sheet: SupT2
	E. faecium BactDating results								E. faecalis BactDating results
	parent	node	branch.length	label	95%CI: low	95%CI: high	reservoir			parent	node	branch.length	label	95%CI: low	95%CI: high	reservoir
1	119	1	25.6681	TV57.fa	2002	2002	Poultry		1	115	1	39.5099	5A-20.fa	2000	2000	Poultry
2	120	2	1.46021	TV4.fa	2002	2002	Poultry		2	116	2	28.4564	11-3A.fa	2001	2001	Poultry
3	121	3	0.792349	TV18.fa	2002	2002	Poultry		3	117	3	22.2013	11-7A.fa	2001	2001	Poultry
4	121	4	0.792349	TV52.fa	2002	2002	Poultry		4	118	4	18.7323	13-1-08.fa	2001	2001	Poultry
5	124	5	19.7124	TV48.fa	2002	2002	Poultry		5	120	5	9.66739	13-1-06.fa	2001	2001	Poultry
6	125	6	5.7915	TV49.fa	2002	2002	Poultry		6	121	6	4.07543	13-8-72.fa	2001	2001	Poultry
7	127	7	2.13284	TV20.fa	2002	2002	Poultry		7	121	7	4.07543	13-1-05.fa	2001	2001	Poultry
8	129	8	0.871809	TV54.fa	2002	2002	Poultry		8	122	8	15.1362	13-1-07.fa	2001	2001	Poultry
9	129	9	0.871809	TV47.fa	2002	2002	Poultry		9	124	9	4.72119	13-2-16.fa	2001	2001	Poultry
10	128	10	1.49035	TV12.fa	2002	2002	Poultry		10	125	10	2.42735	13-4VP.fa	2001	2001	Poultry
11	130	11	1.36653	TV75.fa	2002	2002	Poultry		11	125	11	2.42735	13-2VP.fa	2001	2001	Poultry
12	131	12	0.832656	TV78.fa	2002	2002	Poultry		12	126	12	13.3691	13-1-10.fa	2001	2001	Poultry
13	131	13	0.832656	TV76.fa	2002	2002	Poultry		13	129	13	2.60298	13-1VP.fa	2001	2001	Poultry
14	132	14	2.16843	12-3VP.fa	2001	2001	Poultry		14	129	14	2.60298	13-9-88.fa	2001	2001	Poultry
15	133	15	1.2009	TV44.fa	2002	2002	Poultry		15	132	15	2.03627	13-9-86.fa	2001	2001	Poultry
16	133	16	1.2009	TV21.fa	2002	2002	Poultry		16	132	16	2.03627	EF13-4-31.fa	2001	2001	Poultry
17	136	17	6.00083	TV55.fa	2002	2002	Poultry		17	131	17	3.63771	13-5-45.fa	2001	2001	Poultry
18	137	18	2.44194	TV73.fa	2002	2002	Poultry		18	134	18	2.76327	13-7-61.fa	2001	2001	Poultry
19	139	19	0.990918	TV71.fa	2002	2002	Poultry		19	135	19	1.68943	13-10-98.fa	2001	2001	Poultry
20	139	20	0.990918	TV43.fa	2002	2002	Poultry		20	135	20	1.68943	13-10-96.fa	2001	2001	Poultry
21	138	21	1.59588	TV92.fa	2002	2002	Poultry		21	136	21	2.43415	13-4-33.fa	2001	2001	Poultry
22	141	22	19.4487	IV28.fa	2002	2002	Poultry		22	136	22	2.43415	13-4-32.fa	2001	2001	Poultry
23	141	23	19.4487	TV56.fa	2002	2002	Poultry		23	139	23	2.90799	13-9-85.fa	2001	2001	Poultry
24	145	24	2.25496	TV41.fa	2002	2002	Poultry		24	139	24	2.90799	13-2-13.fa	2001	2001	Poultry
25	147	25	0.584923	VV6.fa	2002	2002	Poultry		25	138	25	5.03715	13-4-35.fa	2001	2001	Poultry
26	147	26	0.584923	TV58.fa	2002	2002	Poultry		26	142	26	3.28654	13-2-19.fa	2001	2001	Poultry
27	146	27	1.35859	VV11.fa	2002	2002	Poultry		27	143	27	1.97028	13-06-51.fa	2001	2001	Poultry
28	148	28	1.01784	TV97.fa	2002	2002	Poultry		28	143	28	1.97028	13-2-17.fa	2001	2001	Poultry
29	148	29	1.01784	TV118.fa	2002	2002	Poultry		29	144	29	2.69191	13-1-09.fa	2001	2001	Poultry
30	150	30	2.28157	TV83.fa	2002	2002	Poultry		30	144	30	2.69191	EF13-2-12.fa	2001	2001	Poultry
31	152	31	0.93021	TV139.fa	2002	2002	Poultry		31	150	31	6.44933	12-1VP.fa	2001	2001	Poultry
32	153	32	0.607653	TV137.fa	2002	2002	Poultry		32	153	32	2.29674	12-03-20.fa	2001	2001	Poultry
33	153	33	0.607653	TV162.fa	2002	2002	Poultry		33	153	33	2.29674	12-7-68.fa	2001	2001	Poultry
34	151	34	1.26888	TV138.fa	2002	2002	Poultry		34	154	34	2.15278	12-3-27.fa	2001	2001	Poultry
35	154	35	12.4767	TV104.fa	2002	2002	Poultry		35	154	35	2.15278	12-8-01.fa	2001	2001	Poultry
36	156	36	2.64354	12-5VP.fa	2001	2001	Poultry		36	151	36	9.89525	ARL08-192.fa	2006	2006	Poultry
37	157	37	1.62565	12-8VP.fa	2001	2001	Poultry		37	156	37	3.44858	AR99-1107.fa	1999	1999	Clinical
38	157	38	1.62565	12-6VP.fa	2001	2001	Poultry		38	157	38	3.99132	AR01-912.fa	2001	2001	Clinical
39	159	39	0.797335	10-9A.fa	2001	2001	Poultry		39	158	39	4.2718	VV9.fa	2002	2002	Poultry
40	159	40	0.797335	10-2A.fa	2001	2001	Poultry		40	160	40	2.45255	VV10.fa	2002	2002	Poultry
41	158	41	6.04993	TV15.fa	2002	2002	Poultry		41	160	41	2.45255	VV5.fa	2002	2002	Poultry
42	142	42	26.6789	TV45.fa	2002	2002	Poultry		42	161	42	2.90088	VV14.fa	2002	2002	Poultry
43	162	43	15.4471	TV81.fa	2002	2002	Poultry		43	162	43	1.9556	IV22.fa	2002	2002	Poultry
44	163	44	1.66869	TV123.fa	2002	2002	Poultry		44	163	44	1.20905	VV8.fa	2002	2002	Poultry
45	163	45	1.66869	TV82.fa	2002	2002	Poultry		45	163	45	1.20905	IV30.fa	2002	2002	Poultry
46	165	46	10.8596	TV111.fa	2002	2002	Poultry		46	164	46	3.64466	AR99-1024.fa	1999	1999	Clinical
47	166	47	1.67998	TV125.fa	2002	2002	Poultry		47	165	47	3.42686	AR00-36.fa	2000	2000	Clinical
48	166	48	1.67998	TV98.fa	2002	2002	Poultry		48	165	48	2.42686	AR99-190.fa	1999	1999	Clinical
49	168	49	1.61265	11-8A.fa	2001	2001	Poultry		49	168	49	4.05715	AR01-673.fa	2001	2001	Clinical
50	168	50	1.61265	12-9VP.fa	2001	2001	Poultry		50	168	50	3.05715	AR00-128.fa	2000	2000	Clinical
51	169	51	1.58786	12-7VP.fa	2001	2001	Poultry		51	167	51	3.87021	AR99-84.fa	1999	1999	Clinical
52	170	52	1.15378	TV42.fa	2002	2002	Poultry		52	170	52	5.08244	AR01-802.fa	2001	2001	Clinical
53	170	53	1.15378	TV77.fa	2002	2002	Poultry		53	172	53	3.13679	TV3.fa	2002	2002	Poultry
54	171	54	2.88545	07-03-81.fa	2000	2000	Poultry		54	172	54	3.13679	TV2.fa	2002	2002	Poultry
55	173	55	1.56951	TV14.fa	2002	2002	Poultry		55	173	55	2.80554	TV163.fa	2002	2002	Poultry
56	173	56	1.56951	TV10.fa	2002	2002	Poultry		56	173	56	2.80554	TV154.fa	2002	2002	Poultry
57	172	57	1.347	07-11-07.fa	2000	2000	Poultry		57	175	57	6.95359	ARL04-506.fa	2004	2004	Clinical
58	117	58	1532.77	ARL09-409.fa	2009	2009	Clinical		58	176	58	3.2736	IV18.fa	2002	2002	Poultry
59	177	59	8.93538	ARL08-983.fa	2008	2008	Clinical		59	176	59	3.2736	IV23.fa	2002	2002	Poultry
60	178	60	2.28378	ARL08-712.fa	2008	2008	Clinical		60	180	60	2.58462	TV9.fa	2002	2002	Poultry
61	182	61	0.725301	ARL08-1189.fa	2008	2008	Clinical		61	180	61	2.58462	TV33.fa	2002	2002	Poultry
62	184	62	0.46019	ARL08-902.fa	2008	2008	Clinical		62	181	62	3.37112	TV19.fa	2002	2002	Poultry
63	185	63	0.307611	ARL08-1074.fa	2008	2008	Clinical		63	184	63	1.41852	IV12.fa	2002	2002	Poultry
64	185	64	0.307611	ARL08-1077.fa	2008	2008	Clinical		64	184	64	1.41852	TV7.fa	2002	2002	Poultry
65	183	65	0.522001	ARL08-1292.fa	2008	2008	Clinical		65	183	65	2.14382	TV13.fa	2002	2002	Poultry
66	181	66	0.79581	ARL08-1309.fa	2008	2008	Clinical		66	182	66	2.91002	TV5.fa	2002	2002	Poultry
67	180	67	1.06068	ARL08-781.fa	2008	2008	Clinical		67	185	67	3.79226	TV29.fa	2002	2002	Poultry
68	187	68	0.554671	ARL08-804.fa	2008	2008	Clinical		68	186	68	2.03933	TV28.fa	2002	2002	Poultry
69	187	69	0.554671	ARL08-1249.fa	2008	2008	Clinical		69	186	69	2.03933	TV30.fa	2002	2002	Poultry
70	186	70	0.927834	ARL08-1215.fa	2008	2008	Clinical		70	187	70	3.50492	TV46.fa	2002	2002	Poultry
71	189	71	3.57553	ARL07-1286.fa	2007	2007	Clinical		71	187	71	3.50492	TV70.fa	2002	2002	Poultry
72	191	72	3.29353	ARL08-428.fa	2008	2008	Clinical		72	191	72	3.47721	5A-18.fa	2000	2000	Poultry
73	196	73	1.005	ARL07-1205.fa	2007	2007	Clinical		73	191	73	3.47721	5A-1.fa	2000	2000	Poultry
74	198	74	0.653904	ARL07-1351.fa	2007	2007	Clinical		74	192	74	3.36519	5A-5.fa	2000	2000	Poultry
75	199	75	0.405139	ARL07-973.fa	2007	2007	Clinical		75	192	75	3.36519	5A-8.fa	2000	2000	Poultry
76	200	76	0.253628	ARL07-1348.fa	2007	2007	Clinical		76	194	76	6.05933	5A-9.fa	2000	2000	Poultry
77	200	77	0.253628	ARL07-1345.fa	2007	2007	Clinical		77	195	77	1.32609	AR96-360.fa	1996	1996	Clinical
78	197	78	1.86203	ARL08-552.fa	2008	2008	Clinical		78	197	78	3.37098	5A-19.fa	2000	2000	Poultry
79	202	79	0.738528	ARL08-339.fa	2008	2008	Clinical		79	199	79	1.49512	5A-4.fa	2000	2000	Poultry
80	202	80	0.738528	ARL08-394.fa	2008	2008	Clinical		80	199	80	1.49512	5A-6.fa	2000	2000	Poultry
81	203	81	0.328141	ARL07-1169.fa	2007	2007	Clinical		81	198	81	2.35596	5A-7.fa	2000	2000	Poultry
82	204	82	0.872213	ARL08-391.fa	2008	2008	Clinical		82	201	82	1.88474	5A-13.fa	2000	2000	Poultry
83	204	83	0.872213	ARL08-288.fa	2008	2008	Clinical		83	201	83	1.88474	5A-12.fa	2000	2000	Poultry
84	205	84	0.804975	ARL07-1198.fa	2007	2007	Clinical		84	200	84	3.15056	5A-15.fa	2000	2000	Poultry
85	205	85	0.804975	ARL07-1328.fa	2007	2007	Clinical		85	193	85	6.59995	5A-16.fa	2000	2000	Poultry
86	207	86	1.95654	ARL08-105.fa	2008	2008	Clinical		86	202	86	4.62866	5A-2.fa	2000	2000	Poultry
87	208	87	1.68538	ARL08-32.fa	2008	2008	Clinical		87	202	87	4.62866	5D-62.fa	2000	2000	Poultry
88	209	88	0.432481	ARL07-1139.fa	2007	2007	Clinical		88	146	88	10.3427	AR01-1155.fa	2001	2001	Clinical
89	210	89	1.2057	ARL08-39.fa	2008	2008	Clinical		89	204	89	4.43004	TV32.fa	2002	2002	Poultry
90	212	90	0.576233	ARL08-477.fa	2008	2008	Clinical		90	205	90	2.06263	TV102.fa	2002	2002	Poultry
91	213	91	0.400435	ARL08-67.fa	2008	2008	Clinical		91	205	91	2.06263	TV105.fa	2002	2002	Poultry
92	214	92	0.169321	ARL08-46.fa	2008	2008	Clinical		92	206	92	7.03884	10-1-01.fa	2001	2001	Poultry
93	214	93	0.169321	ARL08-35.fa	2008	2008	Clinical		93	209	93	4.43271	10-1-09.fa	2001	2001	Poultry
94	211	94	0.826302	ARL08-43.fa	2008	2008	Clinical		94	210	94	3.75099	10-1-05.fa	2001	2001	Poultry
95	206	95	1.35976	ARL07-1166.fa	2007	2007	Clinical		95	212	95	1.86995	10-6-50.fa	2001	2001	Poultry
96	215	96	1.75364	ARL07-1195.fa	2007	2007	Clinical		96	212	96	1.86995	10-2-17.fa	2001	2001	Poultry
97	217	97	0.436924	ARL07-1300.fa	2007	2007	Clinical		97	211	97	2.99017	10-1-02.fa	2001	2001	Poultry
98	217	98	0.436924	ARL07-1163.fa	2007	2007	Clinical		98	214	98	2.15691	10-1A.fa	2001	2001	Poultry
99	216	99	1.01413	ARL07-1384.fa	2007	2007	Clinical		99	214	99	2.15691	10-2-12.fa	2001	2001	Poultry
100	190	100	3.75821	ARL08-484.fa	2008	2008	Clinical		100	215	100	2.49937	10-6-46.fa	2001	2001	Poultry
101	219	101	3.30247	ARL09-1074a.fa	2009	2009	Clinical		101	215	101	2.49937	10-6A.fa	2001	2001	Poultry
102	219	102	3.30247	ARL09-1265.fa	2009	2009	Clinical		102	216	102	3.68151	10-1-04.fa	2001	2001	Poultry
103	221	103	5.24939	ARL09-1209.fa	2009	2009	Clinical		103	216	103	3.68151	10-6-41.fa	2001	2001	Poultry
104	223	104	2.2124	ARL09-1374.fa	2009	2009	Clinical		104	220	104	2.09177	TV112.fa	2002	2002	Poultry
105	224	105	1.89771	ARL09-193.fa	2009	2009	Clinical		105	220	105	2.09177	TV126.fa	2002	2002	Poultry
106	226	106	0.762087	ARL09-146.fa	2009	2009	Clinical		106	219	106	16.8128	AR01-215.fa	2001	2001	Clinical
107	226	107	0.762087	ARL09-100.fa	2009	2009	Clinical		107	218	107	435.466	ARL04-446.fa	2004	2004	Clinical
108	227	108	0.496252	ARL08-1437.fa	2008	2008	Clinical		108	222	108	3.17473	TV121.fa	2002	2002	Poultry
109	227	109	0.496252	ARL08-1412.fa	2008	2008	Clinical		109	223	109	1.53897	TV103.fa	2002	2002	Poultry
110	228	110	0.447684	ARL08-1218.fa	2008	2008	Clinical		110	223	110	1.53897	TV135.fa	2002	2002	Poultry
111	228	111	0.447684	ARL08-1256.fa	2008	2008	Clinical		111	224	111	3.03323	TV147.fa	2002	2002	Poultry
112	229	112	1.77726	ARL05-425.fa	2005	2005	Clinical		112	225	112	2.11568	TV148.fa	2002	2002	Poultry
113	229	113	1.77726	ARL05-67.fa	2005	2005	Clinical		113	225	113	2.11568	TV106.fa	2002	2002	Poultry
114	230	114	8.30973	AR01-139.fa	2001	2001	Clinical		114	114	114	0	NA	144.036	1463.92	NA
115	231	115	3.53417	AR98-565.fa	1998	1998	Clinical		115	217	115	678.128	NA	1926.49	1976.47	NA
116	231	116	9.53417	ARL04-840.fa	2004	2004	Clinical		116	115	116	12.0535	NA	1950.41	1983.03	NA
117	117	117	0	NA	-1124.69	1335.31	NA		117	116	117	6.25514	NA	1965.2	1986.11	NA
118	174	118	104.414	NA	1902.21	1972.87	NA		118	117	118	3.46893	NA	1971.72	1988.07	NA
119	118	119	29.8966	NA	1941.35	1993.2	NA		119	118	119	2.22896	NA	1976.33	1989.31	NA
120	119	120	24.2079	NA	1998.16	2001.54	NA		120	119	120	6.836	NA	1982	1997.83	NA
121	120	121	0.667861	NA	1999.92	2001.78	NA		121	120	121	5.59197	NA	1989.29	1999.5	NA
122	118	122	6.90139	NA	1917.06	1977.67	NA		122	119	122	1.36715	NA	1978.94	1990.17	NA
123	122	123	17.4623	NA	1940.57	1989.6	NA		123	122	123	0.72558	NA	1979.6	1990.49	NA
124	123	124	11.4887	NA	1959.51	1994.45	NA		124	123	124	9.68947	NA	1988.32	1999.39	NA
125	124	125	13.9209	NA	1989.14	1999.65	NA		125	124	125	2.29384	NA	1994.78	2000.19	NA
126	125	126	2.59381	NA	1995.59	2000.53	NA		126	123	126	1.04161	NA	1980.55	1991.35	NA
127	126	127	1.06485	NA	1997.63	2001.11	NA		127	126	127	0.558315	NA	1981.67	1991.66	NA
128	127	128	0.642497	NA	1998.88	2001.37	NA		128	127	128	6.34522	NA	1988.98	1997.51	NA
129	128	129	0.618537	NA	2000.08	2001.67	NA		129	128	129	3.86254	NA	1995.2	2000.16	NA
130	126	130	1.83116	NA	1998.94	2001.5	NA		130	128	130	1.62386	NA	1991.61	1998.16	NA
131	130	131	0.533876	NA	2000	2001.75	NA		131	130	131	1.20395	NA	1994.76	1999.22	NA
132	123	132	28.0326	NA	1994.82	2000.44	NA		132	131	132	1.60144	NA	1997.21	2000.09	NA
133	132	133	1.96752	NA	1999.18	2001.6	NA		133	130	133	0.955309	NA	1993.47	1998.99	NA
134	122	134	5.39331	NA	1928.36	1980.09	NA		134	133	134	1.12308	NA	1995.42	1999.56	NA
135	134	135	5.24975	NA	1935.73	1982.2	NA		135	134	135	1.07384	NA	1997.62	2000.3	NA
136	135	136	32.0194	NA	1988.12	1999.62	NA		136	133	136	1.4522	NA	1996.11	1999.91	NA
137	136	137	3.55889	NA	1997.09	2000.88	NA		137	127	137	0.59906	NA	1982.4	1991.76	NA
138	137	138	0.846058	NA	1998.74	2001.33	NA		138	137	138	7.17453	NA	1989.53	1999.19	NA
139	138	139	0.604964	NA	1999.83	2001.66	NA		139	138	139	2.12916	NA	1993.78	2000.14	NA
140	135	140	6.60679	NA	1947.3	1985.2	NA		140	137	140	0.619448	NA	1984.37	1992.12	NA
141	140	141	11.9648	NA	1965.19	1995.07	NA		141	140	141	6.52987	NA	1990.75	1998.57	NA
142	140	142	4.73458	NA	1956.1	1988.28	NA		142	141	142	1.77582	NA	1994.62	1999.52	NA
143	142	143	5.11297	NA	1964.11	1991.05	NA		143	142	143	1.31626	NA	1996.29	2000.18	NA
144	143	144	13.6635	NA	1985.86	1998.7	NA		144	141	144	2.37045	NA	1994.28	2000.06	NA
145	144	145	5.64745	NA	1997.28	2001.19	NA		145	140	145	0.736448	NA	1985.69	1992.56	NA
146	145	146	0.896376	NA	1999.02	2001.51	NA		146	145	146	0.513056	NA	1986.37	1992.93	NA
147	146	147	0.773662	NA	2000.43	2001.81	NA		147	146	147	0.70229	NA	1987.3	1993.39	NA
148	144	148	6.88457	NA	1999.02	2001.71	NA		148	147	148	0.759502	NA	1988.19	1994.34	NA
149	143	149	5.74127	NA	1973.12	1993.54	NA		149	148	149	0.731059	NA	1989	1994.89	NA
150	149	150	13.5431	NA	1997.09	2001.07	NA		150	149	150	1.70054	NA	1991.09	1997.01	NA
151	150	151	1.01269	NA	1999.29	2001.46	NA		151	150	151	1.55409	NA	1993.38	1998.21	NA
152	151	152	0.338668	NA	1999.83	2001.63	NA		152	151	152	1.4853	NA	1994.7	1999.13	NA
153	152	153	0.322557	NA	2000.58	2001.78	NA		153	152	153	1.11321	NA	1996.64	1999.83	NA
154	149	154	3.34796	NA	1979.46	1995.31	NA		154	152	154	1.25717	NA	1996.07	2000.08	NA
155	154	155	2.6047	NA	1984.34	1996.68	NA		155	149	155	0.947663	NA	1990.34	1996.09	NA
156	155	156	6.22848	NA	1995.83	1999.85	NA		156	155	156	1.75364	NA	1992.41	1997.38	NA
157	156	157	1.01789	NA	1997.63	2000.42	NA		157	156	157	1.45726	NA	1994.34	1998.59	NA
158	155	158	3.82209	NA	1990.73	1998.96	NA		158	157	158	0.719518	NA	1995.4	1999.22	NA
159	158	159	4.25259	NA	1998.98	2000.78	NA		159	158	159	0.646867	NA	1996.22	1999.76	NA
160	134	160	10.2096	NA	1942.98	1985.92	NA		160	159	160	1.17238	NA	1997.62	2000.95	NA
161	160	161	8.67216	NA	1956.19	1989.67	NA		161	159	161	0.724054	NA	1997.04	2000.24	NA
162	161	162	8.9412	NA	1970.95	1995.41	NA		162	161	162	0.945279	NA	1998.66	2000.94	NA
163	162	163	13.7784	NA	1997.75	2001.44	NA		163	162	163	0.74655	NA	1999.72	2001.43	NA
164	161	164	6.43692	NA	1970.01	1993.31	NA		164	155	164	1.55756	NA	1992.35	1997.41	NA
165	164	165	7.09169	NA	1979.46	1997.27	NA		165	164	165	1.2178	NA	1993.94	1998.19	NA
166	165	166	9.17967	NA	1997.62	2001.5	NA		166	148	166	1.33483	NA	1989.84	1995.91	NA
167	164	167	13.4224	NA	1993.35	1999.64	NA		167	166	167	1.67589	NA	1991.06	1997.55	NA
168	167	168	1.9163	NA	1997.22	2000.5	NA		168	167	168	1.81306	NA	1994.33	1998.63	NA
169	167	169	1.9411	NA	1996.86	2000.66	NA		169	166	169	0.717874	NA	1990.67	1996.51	NA
170	169	170	1.43408	NA	1999.53	2001.57	NA		170	169	170	1.74579	NA	1991.89	1998.38	NA
171	160	171	28.175	NA	1992.56	1999.11	NA		171	170	171	1.73952	NA	1994.59	1999.57	NA
172	171	172	1.53844	NA	1996.23	1999.65	NA		172	171	172	1.20613	NA	1996.44	2000.34	NA
173	172	173	1.77749	NA	1998.7	2001.49	NA		173	171	173	1.53737	NA	1996.71	2000.68	NA
174	117	174	1365.79	NA	1686.48	1928.24	NA		174	169	174	0.928021	NA	1991.62	1997.68	NA
175	174	175	144.854	NA	1971.85	1994.23	NA		175	174	175	1.94661	NA	1993.14	1999.39	NA
176	175	176	4.27176	NA	1979.06	1997.81	NA		176	175	176	1.68	NA	1995.3	2000.73	NA
177	176	177	7.91741	NA	1990.72	2003.72	NA		177	174	177	0.681703	NA	1992.28	1997.97	NA
178	177	178	6.6516	NA	2003.5	2007	NA		178	177	178	1.11062	NA	1994.2	1998.96	NA
179	178	179	0.794541	NA	2005.17	2007.3	NA		179	178	179	0.751393	NA	1995.39	1999.37	NA
180	179	180	0.42856	NA	2005.9	2007.48	NA		180	179	180	1.77186	NA	1997.03	2001.08	NA
181	180	181	0.264871	NA	2006.51	2007.63	NA		181	179	181	0.985369	NA	1996.68	2000.12	NA
182	181	182	0.0705091	NA	2006.67	2007.66	NA		182	181	182	0.461095	NA	1997.54	2000.4	NA
183	182	183	0.2033	NA	2006.99	2007.76	NA		183	182	183	0.766206	NA	1998.66	2000.87	NA
184	183	184	0.0618115	NA	2007.1	2007.8	NA		184	183	184	0.725301	NA	1999.53	2001.29	NA
185	184	185	0.152578	NA	2007.33	2007.89	NA		185	178	185	1.31562	NA	1995.72	1999.96	NA
186	179	186	0.561407	NA	2005.94	2007.66	NA		186	185	186	1.75293	NA	1997.85	2001.08	NA
187	186	187	0.373163	NA	2006.64	2007.85	NA		187	177	187	2.71358	NA	1995.18	2000.77	NA
188	176	188	2.64547	NA	1983.39	1999.74	NA		188	147	188	0.597318	NA	1987.96	1993.92	NA
189	188	189	9.6318	NA	2000.79	2005.25	NA		189	188	189	0.763735	NA	1989.51	1994.29	NA
190	189	190	0.817316	NA	2002.11	2005.5	NA		190	189	190	1.94169	NA	1990.9	1997.66	NA
191	190	191	0.464685	NA	2003.12	2005.73	NA		191	190	191	1.86049	NA	1993.06	1998.56	NA
192	191	192	0.3753	NA	2003.68	2005.93	NA		192	190	192	1.9725	NA	1993.08	1998.82	NA
193	192	193	0.178495	NA	2004.06	2006.04	NA		193	189	193	0.679431	NA	1990.27	1994.65	NA
194	193	194	0.240148	NA	2004.36	2006.21	NA		194	193	194	0.540618	NA	1990.93	1994.97	NA
195	194	195	0.196422	NA	2004.76	2006.28	NA		195	194	195	0.733245	NA	1992.81	1995.43	NA
196	195	196	0.298167	NA	2005.22	2006.47	NA		196	195	196	0.827606	NA	1993.4	1996.81	NA
197	196	197	0.14297	NA	2005.47	2006.57	NA		197	196	197	1.12751	NA	1995.07	1997.84	NA
198	197	198	0.208124	NA	2005.82	2006.69	NA		198	197	198	1.01501	NA	1996.02	1998.62	NA
199	198	199	0.248764	NA	2006.21	2006.82	NA		199	198	199	0.86084	NA	1997.3	1999.29	NA
200	199	200	0.151512	NA	2006.48	2006.91	NA		200	196	200	1.34792	NA	1995.01	1998.15	NA
201	195	201	0.688848	NA	2005.46	2006.86	NA		201	200	201	1.26582	NA	1996.39	1999.28	NA
202	201	202	0.875789	NA	2006.31	2007.83	NA		202	188	202	3.41446	NA	1991.46	1997.96	NA
203	201	203	0.286176	NA	2005.95	2006.96	NA		203	145	203	1.90674	NA	1986.25	1995.59	NA
204	203	204	0.455928	NA	2006.38	2007.66	NA		204	203	204	5.519	NA	1994.07	2000.2	NA
205	194	205	0.694612	NA	2005.19	2006.81	NA		205	204	205	2.36741	NA	1997.57	2001.21	NA
206	193	206	0.379974	NA	2004.52	2006.3	NA		206	203	206	1.9102	NA	1989.98	1996.79	NA
207	206	207	0.403215	NA	2005.17	2006.57	NA		207	206	207	1.25083	NA	1991.4	1997.35	NA
208	207	208	0.271165	NA	2005.62	2006.73	NA		208	207	208	0.895621	NA	1992.4	1997.95	NA
209	208	209	0.252899	NA	2006.03	2006.89	NA		209	208	209	0.459675	NA	1993.02	1998.24	NA
210	209	210	0.226777	NA	2006.21	2007.25	NA		210	209	210	0.681723	NA	1994.14	1998.76	NA
211	210	211	0.379402	NA	2006.6	2007.59	NA		211	210	211	0.760816	NA	1995.19	1999.33	NA
212	211	212	0.250069	NA	2006.96	2007.73	NA		212	211	212	1.12023	NA	1997.53	1999.97	NA
213	212	213	0.175798	NA	2007.23	2007.83	NA		213	208	213	0.873396	NA	1993.92	1999.09	NA
214	213	214	0.231114	NA	2007.58	2007.96	NA		214	213	214	1.86208	NA	1996.75	2000.2	NA
215	192	215	0.164587	NA	2003.86	2006.15	NA		215	213	215	1.51962	NA	1996.23	2000.07	NA
216	215	216	0.739515	NA	2004.95	2006.66	NA		216	207	216	2.1065	NA	1993.96	1999.77	NA
217	216	217	0.577204	NA	2005.93	2006.89	NA		217	114	217	282.178	NA	698.332	1597.76	NA
218	188	218	2.37027	NA	1987.7	2000.91	NA		218	217	218	286.172	NA	1190.17	1781.99	NA
219	218	219	9.53458	NA	2002.04	2007.83	NA		219	218	219	415.654	NA	1960.02	1995.3	NA
220	218	220	3.26389	NA	1992.38	2002.42	NA		220	219	220	15.721	NA	1997.02	2001.16	NA
221	220	221	4.32377	NA	1999.96	2006.1	NA		221	114	221	852.239	NA	1718.62	1929.55	NA
222	221	222	2.6594	NA	2004.81	2007.33	NA		222	221	222	146.402	NA	1994.9	2000.75	NA
223	222	223	0.377584	NA	2005.59	2007.51	NA		223	222	223	1.63575	NA	1999.02	2001.35	NA
224	223	224	0.314691	NA	2006.17	2007.67	NA		224	221	224	146.543	NA	1995.85	2000.51	NA
225	224	225	0.208991	NA	2006.48	2007.78	NA		225	224	225	0.917549	NA	1997.36	2001.04	NA
226	225	226	0.926635	NA	2007.52	2008.75	NA
227	225	227	0.19247	NA	2006.79	2007.85	NA
228	222	228	1.1423	NA	2006.65	2007.9	NA
229	220	229	3.7959	NA	2000.95	2004.32	NA
230	175	230	5.81481	NA	1985.05	1996.16	NA
231	230	231	1.77556	NA	1988.8	1996.88	NA

## Sheet: SupT3
Highlighted in yellow -> timeframe is included in this study
	E. faecalis
Year	vanA	Region	vanB	Region	vanE	Region	Total E. faecalis	# of these isolates sequenced in this study		# ST108 in time period
1996-2002	13	HTN, CHC, AKL, WLG	1	CHC			14	12		11
2003							0			0
2004	1	AKL					1	1		1
2005			1	AKL			1	1		0
2006			5	AKL, WRE			5	1		0
2007			4	AKL, WRE			4			0
2008			10	AKL, WRE, WLG			10			0
2009			10	AKL, WRE			10			0
2010			5	AKL, WRE, WLG	1	AKL	6			0
2011	1	AKL	5	AKL, WRE, WLG, CHC	1	AKL	7			0
2012			1	AKL			1			0
2013			2	WLG			2			0
2014	1	AKL	5	AKL, WLG, HST			6			1
2015			1	WLG			1			0
2016			2	AKL, WLG			2			0
2017	4	AKL, TRG, GTH	1	HST			5			1
	E. faecium
Year	vanA	Region	vanB	Region	vanD	Region	Total E. faecium
1996-2002	3	AKL, HTN					3	2
2003			1	WRE			1
2004	2	AKL, HTN					2	1
2005	3	AKL, WLG					3	2
2006			1	HTN			1
2007	45	AKL	21	AKL			66	15
2008	100	AKL, HTN	54	AKL, HTN, WLG			154	31
2009	30	AKL	11	AKL, HTN, CHC			41	9
2010	7	AKL, CHC	20	AKL, HTN, WLG, WRE, CHC			27
2011	4	AKL, WLG	14	AKL, CHC, NSN			18
2012	9	AKL, WLG, CHC	28	AKL, HTN, CHC	1	AKL	38
2013	43	AKL, HTN, CHC	69	AKL, HTN, TRG, CHC			112
2014	40	AKL, WLG, NSN, CHC	91	AKL, WLG, CHC			131
2015	18	AKL, WRE, WLG, NSN, CHC	73	AKL, WLG, CHC			91
2016	38	AKL, WRE, HTN, WLG, CHC	68	AKL, WRE, HTN, CHC, DND			106
2017	37	AKL, WRE, TRG, HTN, HST, NP, CHC	30	AKL, HTN, WLG, CHC, DND, INV	2	AKL	69

## Sheet: SupT4
Resistance Genes	Antibiotic	Broader Category	Search Method	Hits?
vanA [vanA, vanA-H, vanA-R, vanA-S, vanA-X, vanA-Y, vanA-Z], vanB [vanB, vanB-H, vanB-R, vanB-S, vanB-W, vanB-X, vanB-Y], vanC [vanC, vanC-R, vanC-S, vanC-T, vanC-XY]	vancomycin	glycopeptide	ABRicate, BLAST, bowtie2	Y
aadB	gentamicin, tobramycin, kanamycin	aminoglycosides	ABRicate	Y
spc	streptomycin, spectomycin	aminoglycosides	ABRicate	Y
aadE, ant(6)-Ia	streptomycin	aminoglycosides	ABRicate	Y
aac(6')-aph(2'')	gentamicin, tobramycin, kanamycin, netilmicin, amikacin	aminoglycosides	ABRicate	Y
aph(3’)-III	lividomycin	aminoglycosides	ABRicate	Y
cat(pC233)	chloramphenicol	no category	ABRicate	Y
dfrG, dfrK	trimethoprim	no category	ABRicate	Y
ermA, ermB, ermT, msrC	macrolides (erythromycin+), lincosamides, streptogramins B	macrolides, lincosamides, streptogramins B	ABRicate	Y
lsaA	clindamycin, lincomycin, dalfopristin, pristinamycin, virginiamycin	lincosamides, streptogramins A	ABRicate	Y
lnuB	clindamycin, lincomycin	lincosamides	ABRicate	Y
tetL, tetM, tetO, tetS, tetU	tetracycline, doxycycline, oxytetracycline	tetracyclines	ABRicate	Y
bcr [bcrR, bcrA, bcrB, bcrD]	bacitracin	polypeptides	BLAST, bowtie2	Y
bce [bceA, bceB, bceR, bceS]	bacitracin	polypeptides	BLAST	N
qacA, qacC	chlorhexidine	quarternary ammonium compounds	BLAST	N

## Sheet: SupT5
Isolate	Species	MLST	Reservoir	Year Isolated	VanA	VanA-B	VanC	VanH-A	VanH-B	VanR-A	VanR-B	VanR-C	VanS-A	VanS-B	VanS-C	VanT-C	VanW-B	VanX-A	VanX-B	VanXY-C	VanY-A	VanY-B	VanZ-A	bcrR	bcrA	bcrB	bcrD	aac(6')-aph(2'')	aadB	aadE	ant(6)-Ia	aph(3')-III	cat(pC194)	cat(pC233)	dfrG	dfrK	erm(A)	erm(B)	erm(T)	lnu(B)	lsa(A)	msr(C)	spc	tet(L)	tet(M)	tet(O)	tet(S)	tet(U)	vat(E)
1981-03-07	E. faecium	untyped	Poultry	2000	✔	.	.	✔	.	✔	.	.	✔	.	.	.	.	✔	.	.	✔	.	✔	✔	✔	✔	.	.	.	✔	.	.	.	.	.	.	.	✔	.	.	.	.	.	✔	✔	.	.	.	.
2007-11-07	E. faecium	untyped	Poultry	2000	✔	.	.	✔	.	✔	.	.	✔	.	.	.	.	✔	.	.	✔	.	✔	✔	✔	✔	.	.	.	✔	.	.	.	.	.	.	.	✔	.	.	.	.	.	✔	✔	.	.	.	.
2001-01-10	E. faecalis	108	Poultry	2001	✔	.	.	✔	.	✔	.	.	✔	.	.	.	.	✔	.	.	✔	.	✔	✔	✔	✔	✔	.	.	.	.	.	.	.	.	.	.	✔	.	.	✔	.	.	✔	✔	.	.	.	.
2002-01-10	E. faecalis	108	Poultry	2001	✔	.	.	✔	.	✔	.	.	✔	.	.	.	.	✔	.	.	✔	.	✔	✔	✔	✔	✔	.	.	.	.	.	.	.	.	.	.	✔	.	.	✔	.	.	✔	✔	.	.	.	.
2004-01-10	E. faecalis	108	Poultry	2001	✔	.	.	✔	.	✔	.	.	✔	.	.	.	.	✔	.	.	✔	.	✔	✔	✔	✔	✔	.	.	.	.	.	.	.	.	.	.	✔	.	.	✔	.	.	✔	✔	.	.	.	.
2005-01-10	E. faecalis	108	Poultry	2001	✔	.	.	✔	.	✔	.	.	✔	.	.	.	.	✔	.	.	✔	.	✔	✔	✔	✔	✔	.	.	.	.	.	.	.	.	.	.	✔	.	.	✔	.	.	✔	✔	.	.	.	.
2009-01-10	E. faecalis	108	Poultry	2001	✔	.	.	✔	.	✔	.	.	✔	.	.	.	.	✔	.	.	✔	.	✔	✔	✔	✔	✔	.	.	.	.	.	.	.	.	.	.	✔	.	.	✔	.	.	✔	✔	.	.	.	.
10-1A	E. faecalis	108	Poultry	2001	✔	.	.	✔	.	✔	.	.	✔	.	.	.	.	✔	.	.	✔	.	✔	✔	✔	✔	✔	.	.	.	.	.	.	.	.	.	.	✔	.	.	✔	.	.	✔	✔	.	.	.	.
2012-02-10	E. faecalis	108	Poultry	2001	✔	.	.	✔	.	✔	.	.	✔	.	.	.	.	✔	.	.	✔	.	✔	✔	✔	✔	✔	.	.	.	.	.	.	.	.	.	.	✔	.	.	✔	.	.	✔	✔	.	.	.	.
2017-02-10	E. faecalis	108	Poultry	2001	✔	.	.	✔	.	✔	.	.	✔	.	.	.	.	✔	.	.	✔	.	✔	✔	✔	✔	✔	.	.	.	.	.	.	.	.	.	.	✔	.	.	✔	.	.	✔	✔	.	.	.	.
10-2A	E. faecium	untyped	Poultry	2001	✔	.	.	✔	.	✔	.	.	✔	.	.	.	.	✔	.	.	✔	.	✔	✔	✔	✔	.	.	.	.	.	.	.	.	.	.	.	✔	.	✔	.	.	.	.	✔	.	.	.	.
1941-06-10	E. faecalis	108	Poultry	2001	✔	.	.	✔	.	✔	.	.	✔	.	.	.	.	✔	.	.	✔	.	✔	✔	✔	✔	✔	.	.	.	.	.	.	.	.	.	.	✔	.	.	✔	.	.	✔	✔	.	.	.	.
1946-06-10	E. faecalis	108	Poultry	2001	✔	.	.	✔	.	✔	.	.	✔	.	.	.	.	✔	.	.	✔	.	✔	✔	✔	✔	✔	.	.	.	.	.	.	.	.	.	.	✔	.	.	✔	.	.	✔	✔	.	.	.	.
1950-06-10	E. faecalis	108	Poultry	2001	✔	.	.	✔	.	✔	.	.	✔	.	.	.	.	✔	.	.	✔	.	✔	✔	✔	✔	✔	.	.	.	.	.	.	.	.	.	.	✔	.	.	✔	.	.	✔	✔	.	.	.	.
10-6A	E. faecalis	108	Poultry	2001	✔	.	.	✔	.	✔	.	.	✔	.	.	.	.	✔	.	.	✔	.	✔	✔	✔	✔	✔	.	.	.	.	.	.	.	.	.	.	✔	.	.	✔	.	.	✔	✔	.	.	.	.
10-9A	E. faecium	untyped	Poultry	2001	✔	.	.	✔	.	✔	.	.	✔	.	.	.	.	✔	.	.	✔	.	✔	✔	✔	✔	.	.	.	.	.	.	.	.	.	.	.	✔	.	✔	.	.	.	.	✔	.	.	.	.
11-3A	E. faecalis	108	Poultry	2001	✔	.	.	✔	.	✔	.	.	✔	.	.	.	.	✔	.	.	✔	.	✔	✔	✔	✔	✔	.	.	.	.	.	.	.	.	.	.	✔	.	.	✔	.	.	✔	✔	.	.	.	.
11-7A	E. faecalis	108	Poultry	2001	✔	.	.	✔	.	✔	.	.	✔	.	.	.	.	✔	.	.	✔	.	✔	✔	✔	✔	✔	.	.	.	.	.	.	.	.	.	.	✔	.	.	✔	.	.	✔	✔	.	.	.	.
11-8A	E. faecium	195	Poultry	2001	✔	.	.	✔	.	✔	.	.	✔	.	.	.	.	✔	.	.	✔	.	✔	✔	✔	✔	.	.	.	.	.	.	✔	.	.	.	.	✔	.	.	.	✔	.	.	✔	.	.	.	.
2020-03-12	E. faecalis	108	Poultry	2001	✔	.	.	✔	.	✔	.	.	✔	.	.	.	.	✔	.	.	✔	.	✔	✔	✔	✔	✔	.	.	.	.	.	.	.	.	.	.	✔	.	.	✔	.	.	✔	0.76	.	.	.	.
12-1VP	E. faecalis	108	Poultry	2001	✔	.	.	✔	.	✔	.	.	✔	.	.	.	.	✔	.	.	✔	.	✔	✔	✔	✔	✔	.	.	.	.	.	.	.	.	.	.	✔	.	.	✔	.	.	✔	0.76	.	.	.	.
2027-03-12	E. faecalis	108	Poultry	2001	✔	.	.	✔	.	✔	.	.	✔	.	.	.	.	✔	.	.	✔	.	✔	✔	✔	✔	✔	.	.	.	.	.	.	.	.	.	.	✔	.	.	✔	.	.	✔	0.76	.	.	.	.
12-3VP	E. faecium	10	Poultry	2001	✔	.	.	✔	.	✔	.	.	✔	.	.	.	.	✔	.	.	✔	.	✔	✔	✔	✔	.	.	.	.	.	.	.	.	.	.	.	✔	.	.	.	✔	.	.	.	.	.	.	.
12-5VP	E. faecium	untyped	Poultry	2001	.	.	.	.	.	.	.	.	.	.	.	.	.	.	.	.	.	.	.	✔	✔	✔	✔	.	.	.	.	.	✔	.	.	.	.	.	.	.	.	.	.	.	.	.	.	.	.
12-6VP	E. faecium	untyped	Poultry	2001	.	.	.	.	.	.	.	.	.	.	.	.	.	.	.	.	.	.	.	✔	✔	✔	✔	.	.	.	.	.	✔	.	.	.	.	.	.	.	.	.	.	.	.	.	.	.	.
1968-07-12	E. faecalis	108	Poultry	2001	✔	.	.	✔	.	✔	.	.	✔	.	.	.	.	✔	.	.	✔	.	✔	✔	✔	✔	✔	.	.	.	.	.	.	.	.	.	.	✔	.	.	✔	.	.	✔	0.76	.	.	.	.
12-7VP	E. faecium	195	Poultry	2001	✔	.	.	✔	.	✔	.	.	✔	.	.	.	.	✔	.	.	✔	.	✔	.	.	.	.	.	.	.	.	.	✔	.	.	.	.	✔	.	.	.	✔	.	.	✔	.	.	.	.
2001-08-12	E. faecalis	108	Poultry	2001	✔	.	.	✔	.	✔	.	.	✔	.	.	.	.	✔	.	.	✔	.	✔	✔	✔	✔	✔	.	.	.	.	.	.	.	.	.	.	✔	.	.	✔	.	.	✔	0.76	.	.	.	.
12-8VP	E. faecium	untyped	Poultry	2001	.	.	.	.	.	.	.	.	.	.	.	.	.	.	.	.	.	.	.	✔	✔	✔	✔	.	.	.	.	.	✔	.	.	.	.	.	.	.	.	.	.	.	.	.	.	.	.
12-9VP	E. faecium	195	Poultry	2001	✔	.	.	✔	.	✔	.	.	✔	.	.	.	.	✔	.	.	✔	.	✔	✔	✔	✔	.	.	.	.	.	.	✔	.	.	.	.	✔	.	.	.	✔	.	.	✔	.	.	.	.
1951-06-13	E. faecalis	108	Poultry	2001	✔	.	.	✔	.	✔	.	.	✔	.	.	.	.	✔	.	.	✔	.	✔	✔	✔	✔	✔	.	.	.	.	.	.	.	.	.	.	✔	.	.	✔	.	.	✔	✔	.	.	.	.
2005-01-13	E. faecalis	108	Poultry	2001	✔	.	.	✔	.	✔	.	.	✔	.	.	.	.	✔	.	.	✔	.	✔	✔	✔	✔	✔	.	.	.	.	.	.	.	.	.	.	✔	.	.	✔	.	.	✔	✔	.	.	.	.
2006-01-13	E. faecalis	108	Poultry	2001	✔	.	.	✔	.	✔	.	.	✔	.	.	.	.	✔	.	.	✔	.	✔	✔	✔	✔	✔	.	.	.	.	.	.	.	.	.	.	✔	.	.	✔	.	.	✔	✔	.	.	.	.
2007-01-13	E. faecalis	108	Poultry	2001	✔	.	.	✔	.	✔	.	.	✔	.	.	.	.	✔	.	.	✔	.	✔	✔	✔	✔	✔	.	.	.	.	.	.	.	.	.	.	✔	.	.	✔	.	.	✔	✔	.	.	.	.
2008-01-13	E. faecalis	108	Poultry	2001	.	.	.	.	.	.	.	.	.	.	.	.	.	.	.	.	.	.	.	✔	✔	✔	✔	.	.	.	.	.	.	.	.	.	.	.	.	.	✔	.	.	✔	✔	.	.	.	.
1996-10-13	E. faecalis	108	Poultry	2001	✔	.	.	✔	.	✔	.	.	✔	.	.	.	.	✔	.	.	✔	.	✔	✔	✔	✔	✔	.	.	.	.	.	.	.	.	.	.	✔	.	.	✔	.	.	✔	✔	.	.	.	.
1998-10-13	E. faecalis	108	Poultry	2001	✔	.	.	✔	.	✔	.	.	✔	.	.	.	.	✔	.	.	✔	.	✔	✔	✔	✔	✔	.	.	.	.	.	.	.	.	.	.	✔	.	.	✔	.	.	✔	✔	.	.	.	.
2009-01-13	E. faecalis	108	Poultry	2001	✔	.	.	✔	.	✔	.	.	✔	.	.	.	.	✔	.	.	✔	.	✔	✔	✔	✔	✔	.	.	.	.	.	.	.	.	.	.	✔	.	.	✔	.	.	✔	✔	.	.	.	.
2010-01-13	E. faecalis	108	Poultry	2001	✔	.	.	✔	.	✔	.	.	✔	.	.	.	.	✔	.	.	✔	.	✔	✔	✔	✔	✔	.	.	.	.	.	.	.	.	.	.	✔	.	.	✔	.	.	✔	✔	.	.	.	.
13-1VP	E. faecalis	108	Poultry	2001	✔	.	.	✔	.	✔	.	.	✔	.	.	.	.	✔	.	.	✔	.	✔	✔	✔	✔	✔	.	.	.	.	.	.	.	.	.	.	✔	.	.	✔	.	.	✔	✔	.	.	.	.
2013-02-13	E. faecalis	108	Poultry	2001	✔	.	.	✔	.	✔	.	.	✔	.	.	.	.	✔	.	.	✔	.	✔	✔	✔	✔	✔	.	.	.	.	.	.	.	.	.	.	✔	.	.	✔	.	.	✔	✔	.	.	.	.
2016-02-13	E. faecalis	108	Poultry	2001	✔	.	.	✔	.	✔	.	.	✔	.	.	.	.	✔	.	.	✔	.	✔	✔	✔	✔	✔	.	.	.	.	.	.	.	.	.	.	✔	.	.	✔	.	.	✔	✔	.	.	.	.
2017-02-13	E. faecalis	108	Poultry	2001	✔	.	.	✔	.	✔	.	.	✔	.	.	.	.	✔	.	.	✔	.	✔	✔	✔	✔	✔	.	.	.	.	.	.	.	.	.	.	✔	.	.	✔	.	.	✔	✔	.	.	.	.
2019-02-13	E. faecalis	108	Poultry	2001	✔	.	.	✔	.	✔	.	.	✔	.	.	.	.	✔	.	.	✔	.	✔	✔	✔	✔	✔	.	.	.	.	.	.	.	.	.	.	✔	.	.	✔	.	.	✔	✔	.	.	.	.
13-2VP	E. faecalis	108	Poultry	2001	✔	.	.	✔	.	✔	.	.	✔	.	.	.	.	✔	.	.	✔	.	✔	✔	✔	✔	✔	.	.	.	.	.	.	.	.	.	.	✔	.	.	✔	.	.	✔	✔	.	.	.	.
1932-04-13	E. faecalis	108	Poultry	2001	✔	.	.	✔	.	✔	.	.	✔	.	.	.	.	✔	.	.	✔	.	✔	✔	✔	✔	✔	.	.	.	.	.	.	.	.	.	.	✔	.	.	✔	.	.	✔	✔	.	.	.	.
1933-04-13	E. faecalis	108	Poultry	2001	✔	.	.	✔	.	✔	.	.	✔	.	.	.	.	✔	.	.	✔	.	✔	✔	✔	✔	✔	.	.	.	.	.	.	.	.	.	.	✔	.	.	✔	.	.	✔	✔	.	.	.	.
1935-04-13	E. faecalis	108	Poultry	2001	✔	.	.	✔	.	✔	.	.	✔	.	.	.	.	✔	.	.	✔	.	✔	✔	✔	✔	✔	.	.	.	.	.	.	.	.	.	.	✔	.	.	✔	.	.	✔	✔	.	.	.	.
13-4VP	E. faecalis	108	Poultry	2001	✔	.	.	✔	.	✔	.	.	✔	.	.	.	.	✔	.	.	✔	.	✔	✔	✔	✔	✔	.	.	.	.	.	.	.	.	.	.	✔	.	.	✔	.	.	✔	✔	.	.	.	.
1945-05-13	E. faecalis	108	Poultry	2001	✔	.	.	✔	.	✔	.	.	✔	.	.	.	.	✔	.	.	✔	.	✔	✔	✔	✔	✔	.	.	.	.	.	.	.	.	.	.	✔	.	.	✔	.	.	✔	✔	.	.	.	.
1961-07-13	E. faecalis	108	Poultry	2001	✔	.	.	✔	.	✔	.	.	✔	.	.	.	.	✔	.	.	✔	.	✔	✔	✔	✔	✔	.	.	.	.	.	.	.	.	.	.	✔	.	.	✔	.	.	✔	✔	.	.	.	.
1972-08-13	E. faecalis	108	Poultry	2001	✔	.	.	✔	.	✔	.	.	✔	.	.	.	.	✔	.	.	✔	.	✔	✔	✔	✔	✔	.	.	.	.	.	.	.	.	.	.	✔	.	.	✔	.	.	✔	✔	.	.	.	.
1985-09-13	E. faecalis	108	Poultry	2001	✔	.	.	✔	.	✔	.	.	✔	.	.	.	.	✔	.	.	✔	.	✔	✔	✔	✔	✔	.	.	.	.	.	.	.	.	.	.	✔	.	.	✔	.	.	✔	✔	.	.	.	.
1986-09-13	E. faecalis	108	Poultry	2001	✔	.	.	✔	.	✔	.	.	✔	.	.	.	.	✔	.	.	✔	.	✔	✔	✔	✔	✔	.	.	.	.	.	.	.	.	.	.	✔	.	.	✔	.	.	✔	✔	.	.	.	.
1988-09-13	E. faecalis	108	Poultry	2001	✔	.	.	✔	.	✔	.	.	✔	.	.	.	.	✔	.	.	✔	.	✔	✔	✔	✔	✔	.	.	.	.	.	.	.	.	.	.	✔	.	.	✔	.	.	✔	✔	.	.	.	.
5A-12	E. faecalis	108	Poultry	2000	✔	.	.	✔	.	✔	.	.	✔	.	.	.	.	✔	.	.	✔	.	✔	✔	✔	✔	✔	.	.	.	.	.	.	.	.	.	.	✔	.	.	✔	.	.	✔	✔	.	.	.	.
5A-13	E. faecalis	108	Poultry	2000	✔	.	.	✔	.	✔	.	.	✔	.	.	.	.	✔	.	.	✔	.	✔	✔	✔	✔	✔	.	.	.	.	.	.	.	.	.	.	✔	.	.	✔	.	.	✔	✔	.	.	.	.
5A-15	E. faecalis	108	Poultry	2000	✔	.	.	✔	.	✔	.	.	✔	.	.	.	.	✔	.	.	✔	.	✔	✔	✔	✔	✔	.	.	.	.	.	.	.	.	.	.	✔	.	.	✔	.	.	✔	✔	.	.	.	.
5A-16	E. faecalis	108	Poultry	2000	✔	.	.	✔	.	✔	.	.	✔	.	.	.	.	✔	.	.	✔	.	✔	✔	✔	✔	✔	.	.	.	.	.	.	.	.	.	.	✔	.	.	✔	.	.	✔	✔	.	.	.	.
5A-18	E. faecalis	108	Poultry	2000	✔	.	.	✔	.	✔	.	.	✔	.	.	.	.	✔	.	.	✔	.	✔	✔	✔	✔	✔	.	.	.	.	.	.	.	.	.	.	✔	.	.	✔	.	.	✔	✔	.	.	.	.
5A-19	E. faecalis	108	Poultry	2000	✔	.	.	✔	.	✔	.	.	✔	.	.	.	.	✔	.	.	✔	.	✔	✔	✔	✔	✔	.	.	.	.	.	.	.	.	.	.	✔	.	.	✔	.	.	✔	✔	.	.	.	.
5A-1	E. faecalis	108	Poultry	2000	✔	.	.	✔	.	✔	.	.	✔	.	.	.	.	✔	.	.	✔	.	✔	✔	✔	✔	✔	.	.	.	.	.	.	.	.	.	.	✔	.	.	✔	.	.	✔	✔	.	.	.	.
5A-20	E. faecalis	108	Poultry	2000	✔	.	.	✔	.	✔	.	.	✔	.	.	.	.	✔	.	.	✔	.	✔	✔	✔	✔	✔	.	.	.	.	.	.	.	.	.	.	✔	.	.	✔	.	.	✔	✔	.	.	.	.
5A-2	E. faecalis	108	Poultry	2000	✔	.	.	✔	.	✔	.	.	✔	.	.	.	.	✔	.	.	✔	.	✔	✔	✔	✔	✔	.	.	.	.	.	.	.	.	.	.	✔	.	.	✔	.	.	✔	✔	.	.	.	.
5A-4	E. faecalis	108	Poultry	2000	✔	.	.	✔	.	✔	.	.	✔	.	.	.	.	✔	.	.	✔	.	✔	✔	✔	✔	✔	.	.	.	.	.	.	.	.	.	.	✔	.	.	✔	.	.	✔	✔	.	.	.	.
5A-5	E. faecalis	108	Poultry	2000	✔	.	.	✔	.	✔	.	.	✔	.	.	.	.	✔	.	.	✔	.	✔	✔	✔	✔	✔	.	.	.	.	.	.	.	.	.	.	✔	.	.	✔	.	.	✔	✔	.	.	.	.
5A-6	E. faecalis	108	Poultry	2000	✔	.	.	✔	.	✔	.	.	✔	.	.	.	.	✔	.	.	✔	.	✔	✔	✔	✔	✔	.	.	.	.	.	.	.	.	.	.	✔	.	.	✔	.	.	✔	✔	.	.	.	.
5A-7	E. faecalis	108	Poultry	2000	✔	.	.	✔	.	✔	.	.	✔	.	.	.	.	✔	.	.	✔	.	✔	✔	✔	✔	✔	.	.	.	.	.	.	.	.	.	.	✔	.	.	✔	.	.	✔	✔	.	.	.	.
5A-8	E. faecalis	108	Poultry	2000	✔	.	.	✔	.	✔	.	.	✔	.	.	.	.	✔	.	.	✔	.	✔	✔	✔	✔	✔	.	.	.	.	.	.	.	.	.	.	✔	.	.	✔	.	.	✔	✔	.	.	.	.
5A-9	E. faecalis	108	Poultry	2000	✔	.	.	✔	.	✔	.	.	✔	.	.	.	.	✔	.	.	✔	.	✔	✔	✔	✔	✔	.	.	.	.	.	.	.	.	.	.	✔	.	.	✔	.	.	✔	✔	.	.	.	.
5D-62	E. faecalis	108	Poultry	2000	✔	.	.	✔	.	✔	.	.	✔	.	.	.	.	✔	.	.	✔	.	✔	✔	✔	✔	✔	.	.	.	.	.	.	.	.	.	.	✔	.	.	✔	.	.	✔	✔	.	.	.	.
EF13-2-12	E. faecalis	108	Poultry	2000	✔	.	.	✔	.	✔	.	.	✔	.	.	.	.	✔	.	.	✔	.	✔	✔	✔	✔	✔	.	.	.	.	.	.	.	.	.	.	✔	.	.	✔	.	.	✔	✔	.	.	.	.
EF13-4-31	E. faecalis	108	Poultry	2000	✔	.	.	✔	.	✔	.	.	✔	.	.	.	.	✔	.	.	✔	.	✔	✔	✔	✔	✔	.	.	.	.	.	.	.	.	.	.	✔	.	.	✔	.	.	✔	✔	.	.	.	.
IV12	E. faecalis	108	Poultry	2002-2003	✔	.	.	✔	.	✔	.	.	✔	.	.	.	.	✔	.	.	✔	.	✔	✔	✔	✔	.	.	.	.	.	.	.	.	.	.	.	.	.	.	✔	.	.	.	.	.	.	.	.
IV18	E. faecalis	108	Poultry	2002-2003	✔	.	.	✔	.	✔	.	.	✔	.	.	.	.	✔	.	.	✔	.	✔	✔	✔	✔	✔	.	.	.	.	.	.	.	.	.	.	.	.	.	✔	.	.	✔	0.76	.	.	.	.
IV22	E. faecalis	108	Poultry	2002-2003	✔	.	.	✔	.	✔	.	.	✔	.	.	.	.	✔	.	.	✔	.	✔	✔	✔	✔	.	.	.	.	.	.	.	.	.	.	.	✔	.	.	✔	.	.	.	.	.	.	.	.
IV23	E. faecalis	108	Poultry	2002-2003	✔	.	.	✔	.	✔	.	.	✔	.	.	.	.	✔	.	.	✔	.	✔	✔	✔	✔	✔	.	.	.	.	.	.	.	.	.	.	✔	.	.	✔	.	.	✔	0.76	.	.	.	.
IV28	E. faecium	14	Poultry	2002-2003	.	.	.	.	.	.	.	.	.	.	.	.	.	.	.	.	.	.	.	✔	✔	✔	.	.	.	.	.	.	.	.	.	✔	.	.	.	.	.	.	.	.	✔	.	.	.	.
IV30	E. faecalis	108	Poultry	2002-2003	✔	.	.	✔	.	✔	.	.	✔	.	.	.	.	✔	.	.	✔	.	✔	✔	✔	✔	.	.	.	.	.	.	.	.	.	.	.	✔	.	.	✔	.	.	.	.	.	.	.	.
TV102	E. faecalis	108	Poultry	2002-2003	✔	.	.	✔	.	✔	.	.	✔	.	.	.	.	✔	.	.	✔	.	✔	✔	✔	✔	✔	.	.	.	.	.	.	.	.	.	.	✔	.	.	✔	.	.	✔	✔	.	.	.	.
TV103	E. faecalis	untyped	Poultry	2002-2003	.	.	.	.	.	.	.	.	.	.	.	.	.	.	.	.	.	.	.	✔	✔	✔	✔	.	.	.	.	.	.	.	.	.	.	✔	.	.	✔	.	.	.	.	.	.	.	.
TV104	E. faecium	236	Poultry	2002-2003	✔	.	.	✔	.	✔	.	.	✔	.	.	.	.	✔	.	.	✔	.	✔	✔	✔	✔	.	.	.	.	.	.	.	.	.	.	.	✔	.	.	.	.	.	.	✔	.	.	.	.
TV105	E. faecalis	108	Poultry	2002-2003	✔	.	.	✔	.	✔	.	.	✔	.	.	.	.	✔	.	.	✔	.	✔	✔	✔	✔	✔	.	.	.	.	.	.	.	.	.	.	✔	.	.	✔	.	.	✔	✔	.	.	.	.
TV106	E. faecalis	314	Poultry	2002-2003	.	.	.	.	.	.	.	.	.	.	.	.	.	.	.	.	.	.	.	✔	✔	✔	✔	.	.	.	.	.	.	.	.	.	.	.	.	.	✔	.	.	✔	✔	.	.	.	.
TV10	E. faecium	untyped	Poultry	2002-2003	✔	.	.	✔	.	✔	.	.	✔	.	.	.	.	✔	.	.	✔	.	✔	✔	✔	✔	.	.	.	✔	.	.	.	.	.	.	.	✔	.	.	.	.	.	✔	✔	.	.	.	.
TV111	E. faecium	untyped	Poultry	2002-2003	✔	.	.	✔	.	✔	.	.	✔	.	.	.	.	✔	.	.	✔	.	✔	✔	✔	✔	.	.	.	.	.	.	.	.	.	.	.	✔	.	.	.	.	.	.	✔	.	.	.	.
TV112	E. faecalis	116	Poultry	2002-2003	.	.	.	.	.	.	.	.	.	.	.	.	.	.	.	.	.	.	.	✔	✔	✔	.	.	.	.	.	.	.	.	.	.	.	.	.	.	✔	.	.	.	.	✔	.	.	.
TV118	E. faecium	26	Poultry	2002-2003	✔	.	.	✔	.	✔	.	.	✔	.	.	.	.	✔	.	.	✔	.	✔	✔	✔	✔	.	.	.	.	.	.	.	.	.	.	.	✔	.	✔	.	0.7	.	.	.	.	.	.	.
TV121	E. faecalis	untyped	Poultry	2002-2003	.	.	.	.	.	.	.	.	.	.	.	.	.	.	.	.	.	.	.	✔	✔	✔	✔	.	.	.	.	.	.	.	.	.	.	✔	.	.	✔	.	.	.	.	.	.	.	.
TV123	E. faecium	245	Poultry	2002-2003	✔	.	.	✔	.	✔	.	.	✔	.	.	.	.	✔	.	.	✔	.	✔	✔	✔	✔	.	.	.	.	.	.	.	.	.	.	.	✔	.	.	.	0.7	.	.	.	.	.	.	.
TV125	E. faecium	241	Poultry	2002-2003	✔	.	.	✔	.	✔	.	.	✔	.	.	.	.	✔	.	.	✔	.	✔	✔	✔	✔	.	.	.	.	.	.	.	.	.	.	.	✔	.	.	.	.	.	.	.	.	.	.	.
TV126	E. faecalis	116	Poultry	2002-2003	.	.	.	.	.	.	.	.	.	.	.	.	.	.	.	.	.	.	.	✔	✔	✔	.	.	.	.	.	.	.	.	.	.	.	.	.	.	✔	.	.	.	.	✔	.	.	.
TV12	E. faecium	untyped	Poultry	2002-2003	✔	.	.	✔	.	✔	.	.	✔	.	.	.	.	✔	.	.	✔	.	✔	✔	✔	✔	.	.	.	.	.	.	.	.	.	.	.	✔	.	.	.	✔	.	.	✔	.	.	.	.
TV135	E. faecalis	untyped	Poultry	2002-2003	.	.	.	.	.	.	.	.	.	.	.	.	.	.	.	.	.	.	.	✔	✔	✔	✔	.	.	.	.	.	.	.	.	.	.	✔	.	.	✔	.	.	.	.	.	.	.	.
TV137	E. faecium	157	Poultry	2002-2003	✔	.	.	✔	.	✔	.	.	✔	.	.	.	.	✔	.	.	✔	.	✔	✔	✔	✔	.	.	.	.	.	.	.	.	.	.	.	✔	.	.	.	.	.	.	✔	.	.	.	.
TV138	E. faecium	157	Poultry	2002-2003	✔	.	.	✔	.	✔	.	.	✔	.	.	.	.	✔	.	.	✔	.	✔	✔	✔	✔	.	.	.	.	.	.	.	.	.	.	.	✔	.	.	.	.	.	.	✔	.	.	.	.
TV139	E. faecium	157	Poultry	2002-2003	✔	.	.	✔	.	✔	.	.	✔	.	.	.	.	✔	.	.	✔	.	✔	✔	✔	✔	.	.	.	.	.	.	.	.	.	.	.	✔	.	.	.	.	.	.	✔	.	.	.	.
TV13	E. faecalis	108	Poultry	2002-2003	✔	.	.	✔	.	✔	.	.	✔	.	.	.	.	✔	.	.	✔	.	✔	✔	✔	✔	✔	.	.	.	.	.	.	.	.	.	.	✔	.	.	✔	.	.	✔	0.52	.	.	.	.
TV147	E. faecalis	314	Poultry	2002-2003	.	.	.	.	.	.	.	.	.	.	.	.	.	.	.	.	.	.	.	✔	✔	✔	✔	.	.	.	.	.	.	.	.	.	.	.	.	.	✔	.	.	✔	✔	.	.	.	.
TV148	E. faecalis	314	Poultry	2002-2003	.	.	.	.	.	.	.	.	.	.	.	.	.	.	.	.	.	.	.	✔	✔	✔	✔	.	.	.	.	.	.	.	.	.	.	.	.	.	✔	.	.	✔	✔	.	.	.	.
TV14	E. faecium	untyped	Poultry	2002-2003	✔	.	.	✔	.	✔	.	.	✔	.	.	.	.	✔	.	.	✔	.	✔	✔	✔	✔	.	.	.	.	.	.	.	.	.	.	.	✔	.	.	.	.	.	✔	✔	.	.	.	.
TV154	E. faecalis	108	Poultry	2002-2003	✔	.	.	✔	.	✔	.	.	✔	.	.	.	.	✔	.	.	✔	.	✔	✔	✔	✔	✔	.	.	.	.	.	.	.	.	.	.	✔	.	.	✔	.	.	✔	0.76	.	.	.	.
TV15	E. faecium	untyped	Poultry	2002-2003	✔	.	.	✔	.	✔	.	.	✔	.	.	.	.	✔	.	.	✔	.	✔	✔	✔	✔	.	.	.	.	.	.	.	.	.	.	.	✔	.	.	.	.	.	.	✔	.	.	.	.
TV162	E. faecium	157	Poultry	2002-2003	✔	.	.	✔	.	✔	.	.	✔	.	.	.	.	✔	.	.	✔	.	✔	✔	✔	✔	.	.	.	.	.	.	.	.	.	.	.	✔	.	.	.	.	.	.	✔	.	.	.	.
TV163	E. faecalis	108	Poultry	2002-2003	.	.	.	.	.	.	.	.	.	.	.	.	.	.	.	.	.	.	.	✔	✔	✔	✔	.	.	.	.	.	.	.	.	.	.	.	.	.	✔	.	.	✔	0.76	.	.	.	.
TV18	E. faecium	untyped	Poultry	2002-2003	✔	.	.	✔	.	✔	.	.	✔	.	.	.	.	✔	.	.	✔	.	✔	✔	✔	✔	.	.	.	.	.	.	.	.	.	.	.	✔	.	.	.	✔	.	.	.	.	.	.	.
TV19	E. faecalis	108	Poultry	2002-2003	✔	.	.	✔	.	✔	.	.	✔	.	.	.	.	✔	.	.	✔	.	✔	✔	✔	✔	✔	.	.	.	.	.	.	.	.	.	.	✔	.	.	✔	.	.	✔	0.76	.	.	.	.
TV20	E. faecium	untyped	Poultry	2002-2003	✔	.	.	✔	.	✔	.	.	✔	.	.	.	.	✔	.	.	✔	.	✔	✔	✔	✔	.	.	.	.	.	.	.	.	.	.	.	✔	.	.	.	✔	.	.	✔	.	.	.	.
TV21	E. faecium	10	Poultry	2002-2003	✔	.	.	✔	.	✔	.	.	✔	.	.	.	.	✔	.	.	✔	.	✔	✔	✔	✔	✔	.	.	.	.	.	.	.	.	.	.	✔	.	.	.	✔	.	.	.	.	.	.	.
TV28	E. faecalis	108	Poultry	2002-2003	✔	.	.	✔	.	✔	.	.	✔	.	.	.	.	✔	.	.	✔	.	✔	✔	✔	✔	.	.	.	.	.	.	.	.	.	.	.	✔	.	.	✔	.	.	✔	✔	.	.	.	.
TV29	E. faecalis	108	Poultry	2002-2003	✔	.	.	✔	.	✔	.	.	✔	.	.	.	.	✔	.	.	✔	.	✔	✔	✔	✔	✔	.	.	.	.	.	.	.	.	.	.	✔	.	.	✔	.	.	✔	0.76	.	.	.	.
TV2	E. faecalis	108	Poultry	2002-2003	✔	.	.	✔	.	✔	.	.	✔	.	.	.	.	✔	.	.	✔	.	✔	✔	✔	✔	✔	.	.	.	.	.	.	.	.	.	.	✔	.	.	✔	.	.	✔	0.76	.	.	.	.
TV30	E. faecalis	108	Poultry	2002-2003	✔	.	.	✔	.	✔	.	.	✔	.	.	.	.	✔	.	.	✔	.	✔	✔	✔	✔	.	.	.	.	.	.	.	.	.	.	.	✔	.	.	✔	.	.	.	.	.	.	.	.
TV32	E. faecalis	108	Poultry	2002-2003	✔	.	.	✔	.	✔	.	.	✔	.	.	.	.	✔	.	.	✔	.	✔	✔	✔	✔	✔	.	.	.	.	.	.	.	.	.	.	✔	.	.	✔	.	.	✔	✔	.	.	.	.
TV33	E. faecalis	108	Poultry	2002-2003	✔	.	.	✔	.	✔	.	.	✔	.	.	.	.	✔	.	.	✔	.	✔	✔	✔	✔	✔	.	.	.	.	.	.	.	.	.	.	✔	.	.	✔	.	.	✔	0.76	.	.	.	.
TV3	E. faecalis	108	Poultry	2002-2003	✔	.	.	✔	.	✔	.	.	✔	.	.	.	.	✔	.	.	✔	.	✔	✔	✔	✔	✔	.	.	.	.	.	.	.	.	.	.	✔	.	.	✔	.	.	✔	0.76	.	.	.	.
TV41	E. faecium	8	Poultry	2002-2003	✔	.	.	✔	.	✔	.	.	✔	.	.	.	.	✔	.	.	✔	.	✔	✔	✔	✔	.	.	.	.	.	.	.	.	.	.	.	✔	.	.	.	0.7	.	.	.	.	.	.	.
TV42	E. faecium	195	Poultry	2002-2003	✔	.	.	✔	.	✔	.	.	✔	.	.	.	.	✔	.	.	✔	.	✔	✔	✔	✔	.	.	.	.	.	.	✔	.	.	.	.	✔	.	.	.	✔	.	.	✔	.	.	.	.
TV43	E. faecium	26	Poultry	2002-2003	✔	.	.	✔	.	✔	.	.	✔	.	.	.	.	✔	.	.	✔	.	✔	✔	✔	✔	✔	.	.	✔	.	.	.	.	.	.	.	✔	.	✔	.	✔	.	✔	✔	.	.	✔	.
TV44	E. faecium	10	Poultry	2002-2003	.	.	.	.	.	.	.	.	.	.	.	.	.	.	.	.	.	.	.	✔	✔	✔	✔	.	.	.	.	.	.	.	.	.	.	.	.	.	.	✔	.	.	.	.	.	.	.
TV45	E. faecium	untyped	Poultry	2002-2003	✔	.	.	✔	.	✔	.	.	✔	.	.	.	.	✔	.	.	✔	.	✔	✔	✔	✔	.	.	.	.	.	.	.	.	.	.	.	✔	.	.	.	✔	.	.	✔	.	.	.	.
TV46	E. faecalis	108	Poultry	2002-2003	✔	.	.	✔	.	✔	.	.	✔	.	.	.	.	✔	.	.	✔	.	✔	✔	✔	✔	✔	.	.	.	.	.	.	.	.	.	.	✔	.	.	✔	.	.	✔	.	.	✔	.	.
TV47	E. faecium	untyped	Poultry	2002-2003	✔	.	.	✔	.	✔	.	.	✔	.	.	.	.	✔	.	.	✔	.	✔	✔	✔	✔	.	.	.	.	.	.	.	.	.	.	.	✔	.	.	.	✔	.	.	✔	.	.	.	.
TV48	E. faecium	untyped	Poultry	2002-2003	✔	.	.	✔	.	✔	.	.	✔	.	.	.	.	✔	.	.	✔	.	✔	✔	✔	✔	.	.	.	.	.	.	.	.	.	.	.	✔	.	.	.	✔	.	✔	.	.	.	.	.
TV49	E. faecium	untyped	Poultry	2002-2003	✔	.	.	✔	.	✔	.	.	✔	.	.	.	.	✔	.	.	✔	.	✔	✔	✔	✔	.	.	.	.	.	.	.	.	.	.	.	✔	.	.	.	✔	.	.	✔	.	.	.	.
TV4	E. faecium	untyped	Poultry	2002-2003	✔	.	.	✔	.	✔	.	.	✔	.	.	.	.	✔	.	.	✔	.	✔	✔	✔	✔	.	.	.	.	.	.	.	.	.	.	.	✔	.	.	.	✔	.	.	.	.	.	.	.
TV52	E. faecium	untyped	Poultry	2002-2003	✔	.	.	✔	.	✔	.	.	✔	.	.	.	.	✔	.	.	✔	.	✔	✔	✔	✔	.	.	.	.	.	.	.	.	.	.	.	✔	.	.	.	✔	.	.	.	.	.	.	.
TV54	E. faecium	untyped	Poultry	2002-2003	✔	.	.	✔	.	✔	.	.	✔	.	.	.	.	✔	.	.	✔	.	✔	.	.	.	.	.	.	.	.	.	.	.	.	.	.	✔	.	.	.	✔	.	.	✔	.	.	.	.
TV55	E. faecium	untyped	Poultry	2002-2003	✔	.	.	✔	.	✔	.	.	✔	.	.	.	.	✔	.	.	✔	.	✔	✔	✔	✔	.	.	.	.	.	.	.	.	.	.	.	✔	.	.	.	✔	.	.	✔	.	.	.	✔
TV56	E. faecium	untyped	Poultry	2002-2003	.	.	.	.	.	.	.	.	.	.	.	.	.	.	.	.	.	.	.	✔	✔	✔	.	.	.	.	.	.	.	.	.	.	.	✔	.	.	.	✔	.	.	.	.	.	.	.
TV57	E. faecium	untyped	Poultry	2002-2003	✔	.	.	✔	.	✔	.	.	✔	.	.	.	.	✔	.	.	✔	.	✔	✔	✔	✔	.	.	.	.	.	.	.	.	.	.	✔	✔	.	.	.	✔	✔	.	✔	.	.	.	.
TV58	E. faecium	8	Poultry	2002-2003	✔	.	.	✔	.	✔	.	.	✔	.	.	.	.	✔	.	.	✔	.	✔	✔	✔	✔	.	.	.	.	.	.	.	.	.	.	.	✔	.	.	.	0.7	.	✔	.	.	.	.	.
TV5	E. faecalis	108	Poultry	2002-2003	✔	.	.	✔	.	✔	.	.	✔	.	.	.	.	✔	.	.	✔	.	✔	✔	✔	✔	✔	.	.	.	.	.	.	.	.	.	.	✔	.	.	✔	.	.	✔	0.76	.	.	.	.
TV70	E. faecalis	108	Poultry	2002-2003	✔	.	.	✔	.	✔	.	.	✔	.	.	.	.	✔	.	.	✔	.	✔	✔	✔	✔	✔	.	.	.	.	.	.	.	.	.	.	✔	.	.	✔	.	.	✔	.	.	✔	.	.
TV71	E. faecium	26	Poultry	2002-2003	✔	.	.	✔	.	✔	.	.	✔	.	.	.	.	✔	.	.	✔	.	✔	✔	✔	✔	✔	.	.	✔	.	.	.	.	.	.	.	✔	.	✔	.	✔	.	✔	✔	.	.	✔	.
TV73	E. faecium	26	Poultry	2002-2003	✔	.	.	✔	.	✔	.	.	✔	.	.	.	.	✔	.	.	✔	.	✔	✔	✔	✔	✔	.	.	✔	.	.	.	.	.	.	.	✔	.	✔	.	✔	.	✔	✔	.	.	✔	.
TV75	E. faecium	untyped	Poultry	2002-2003	✔	.	.	✔	.	✔	.	.	✔	.	.	.	.	✔	.	.	✔	.	✔	✔	✔	✔	.	.	.	.	.	.	.	.	.	.	.	✔	.	.	.	✔	.	.	✔	.	.	.	.
TV76	E. faecium	untyped	Poultry	2002-2003	✔	.	.	✔	.	✔	.	.	✔	.	.	.	.	✔	.	.	✔	.	✔	✔	✔	✔	.	.	.	.	.	.	.	.	.	.	.	✔	.	.	.	✔	.	.	✔	.	.	.	.
TV77	E. faecium	195	Poultry	2002-2003	✔	.	.	✔	.	✔	.	.	✔	.	.	.	.	✔	.	.	✔	.	✔	✔	✔	✔	.	.	.	.	.	.	✔	.	.	.	.	✔	.	.	.	✔	.	.	✔	.	.	.	.
TV78	E. faecium	untyped	Poultry	2002-2003	✔	.	.	✔	.	✔	.	.	✔	.	.	.	.	✔	.	.	✔	.	✔	✔	✔	✔	.	.	.	.	.	.	.	.	.	.	.	✔	.	.	.	✔	.	.	✔	.	.	.	.
TV7	E. faecalis	108	Poultry	2002-2003	✔	.	.	✔	.	✔	.	.	✔	.	.	.	.	✔	.	.	✔	.	✔	✔	✔	✔	.	.	.	.	.	.	.	.	.	.	.	✔	.	.	✔	.	.	.	.	.	.	.	.
TV81	E. faecium	9	Poultry	2002-2003	✔	.	.	✔	.	✔	.	.	✔	.	.	.	.	✔	.	.	✔	.	✔	✔	✔	✔	.	.	.	.	.	.	.	.	.	.	✔	✔	.	.	.	✔	✔	.	✔	.	.	.	.
TV82	E. faecium	245	Poultry	2002-2003	✔	.	.	✔	.	✔	.	.	✔	.	.	.	.	✔	.	.	✔	.	✔	✔	✔	✔	.	.	.	.	.	.	.	.	.	.	.	✔	.	.	.	0.7	.	.	.	.	.	.	.
TV83	E. faecium	9	Poultry	2002-2003	.	.	.	.	.	.	.	.	.	.	.	.	.	.	.	.	.	.	.	✔	✔	✔	.	.	.	.	.	.	.	.	.	.	.	.	.	.	.	.	.	.	✔	.	.	.	.
TV92	E. faecium	26	Poultry	2002-2003	✔	.	.	✔	.	✔	.	.	✔	.	.	.	.	✔	.	.	✔	.	✔	✔	✔	✔	✔	.	.	✔	.	.	.	.	.	.	.	✔	.	.	.	✔	.	✔	✔	.	.	✔	.
TV97	E. faecium	26	Poultry	2002-2003	✔	.	.	✔	.	✔	.	.	✔	.	.	.	.	✔	.	.	✔	.	✔	✔	✔	✔	.	.	.	.	.	.	.	.	.	.	.	✔	.	.	.	0.7	.	.	.	.	.	.	.
TV98	E. faecium	241	Poultry	2002-2003	✔	.	.	✔	.	✔	.	.	✔	.	.	.	.	✔	.	.	✔	.	✔	✔	✔	✔	.	.	.	.	.	.	.	.	.	.	.	✔	.	.	.	.	.	.	.	.	.	.	.
TV9	E. faecalis	108	Poultry	2002-2003	✔	.	.	✔	.	✔	.	.	✔	.	.	.	.	✔	.	.	✔	.	✔	✔	✔	✔	✔	.	.	.	.	.	.	.	.	.	.	✔	.	.	✔	.	.	✔	0.76	.	.	.	.
VV10	E. faecalis	108	Poultry	2002-2003	✔	.	.	✔	.	✔	.	.	✔	.	.	.	.	✔	.	.	✔	.	✔	✔	✔	✔	.	.	.	.	.	.	.	.	.	.	.	✔	.	.	✔	.	.	.	.	.	.	.	.
VV11	E. faecium	8	Poultry	2002-2003	✔	.	.	✔	.	✔	.	.	✔	.	.	.	.	✔	.	.	✔	.	✔	✔	✔	✔	.	.	.	.	.	.	.	.	.	.	.	✔	.	.	.	0.7	.	✔	.	.	.	.	.
VV14	E. faecalis	108	Poultry	2002-2003	✔	.	.	✔	.	✔	.	.	✔	.	.	.	.	✔	.	.	✔	.	✔	✔	✔	✔	.	.	.	.	.	.	.	.	.	.	.	✔	.	.	✔	.	.	.	.	.	.	.	.
VV15	Unclassified	untyped	Poultry	2002-2003	.	.	.	.	.	.	.	.	.	.	.	.	.	.	.	.	.	.	.	✔	✔	✔	.	.	.	.	.	.	.	.	.	.	.	.	.	.	.	.	.	.	.	.	.	.	.
VV5	E. faecalis	108	Poultry	2002-2003	✔	.	.	✔	.	✔	.	.	✔	.	.	.	.	✔	.	.	✔	.	✔	✔	✔	✔	.	.	.	.	.	.	.	.	.	.	.	✔	.	.	✔	.	.	.	.	.	.	.	.
VV6	E. faecium	8	Poultry	2002-2003	✔	.	.	✔	.	✔	.	.	✔	.	.	.	.	✔	.	.	✔	.	✔	✔	✔	✔	.	.	.	.	.	.	.	.	.	.	.	✔	.	.	.	0.7	.	✔	.	.	.	.	.
VV8	E. faecalis	108	Poultry	2002-2003	.	.	.	.	.	.	.	.	.	.	.	.	.	.	.	.	.	.	.	.	.	.	.	.	.	.	.	.	.	.	.	.	.	.	.	.	✔	.	.	.	.	.	.	.	.
VV9	E. faecalis	108	Poultry	2002-2003	✔	.	.	✔	.	✔	.	.	✔	.	.	.	.	✔	.	.	✔	.	✔	✔	✔	✔	.	.	.	.	.	.	.	.	.	.	.	✔	.	.	✔	.	.	.	.	.	.	.	.
AR00-128	E. faecalis	108	Clinical	2000	✔	.	.	✔	.	✔	.	.	✔	.	.	.	.	✔	.	.	✔	.	✔	✔	✔	✔	.	.	.	.	.	.	.	.	.	.	.	✔	.	.	✔	.	.	✔	0.76	.	.	.	.
AR00-36	E. faecalis	108	Clinical	2000	✔	.	.	✔	.	✔	.	.	✔	.	.	.	.	✔	.	.	✔	.	✔	✔	✔	✔	.	.	.	.	.	.	.	.	.	.	.	.	.	.	✔	.	.	.	.	.	.	.	.
AR01-1155	E. faecalis	108	Clinical	2001	✔	.	.	✔	.	✔	.	.	✔	.	.	.	.	✔	.	.	✔	.	✔	✔	✔	✔	✔	.	.	.	.	.	.	.	.	.	.	✔	.	.	✔	.	.	✔	✔	.	.	.	.
AR01-139	E. faecium	16	Clinical	2001	✔	.	.	✔	.	✔	.	.	✔	.	.	.	.	✔	.	.	✔	.	✔	.	.	.	.	✔	.	.	✔	✔	.	.	.	.	.	✔	.	.	.	✔	.	.	✔	.	.	✔	.
AR01-215	E. faecalis	116	Clinical	2001	✔	.	.	✔	.	✔	.	.	✔	.	.	.	.	✔	.	.	✔	.	✔	.	.	.	.	.	.	.	.	.	.	.	✔	.	.	✔	.	.	✔	.	.	✔	✔	.	.	.	.
AR01-673	E. faecalis	108	Clinical	2001	✔	.	.	✔	.	✔	.	.	✔	.	.	.	.	✔	.	.	✔	.	✔	✔	✔	✔	✔	.	.	.	.	.	.	.	.	.	.	✔	.	.	✔	.	.	✔	0.76	.	.	.	.
AR01-802	E. faecalis	108	Clinical	2001	.	.	.	.	.	.	.	.	.	.	.	.	.	.	.	.	.	.	.	✔	✔	✔	✔	.	.	.	.	.	.	.	.	.	.	.	.	.	✔	.	.	✔	0.76	.	.	.	.
AR01-912	E. faecalis	108	Clinical	2001	✔	.	.	✔	.	✔	.	.	✔	.	.	.	.	✔	.	.	✔	.	✔	✔	✔	✔	.	.	.	.	.	.	.	.	.	.	.	✔	.	.	✔	.	.	.	.	.	.	.	.
AR96-360	E. faecalis	108	Clinical	1996	✔	.	.	✔	.	✔	.	.	✔	.	.	.	.	✔	.	.	✔	.	✔	✔	✔	✔	✔	.	.	.	.	.	.	.	.	.	.	✔	.	.	✔	.	.	✔	✔	.	.	.	.
AR98-565	E. faecium	20	Clinical	1998	✔	.	.	✔	.	✔	.	.	✔	.	.	.	.	✔	.	.	✔	.	✔	.	.	.	.	✔	.	.	✔	✔	.	.	✔	.	.	✔	.	.	.	✔	.	.	✔	.	.	✔	.
AR99-1024	E. faecalis	108	Clinical	1999	✔	.	.	✔	.	✔	.	.	✔	.	.	.	.	✔	.	.	✔	.	✔	✔	✔	✔	✔	.	.	.	.	.	.	.	.	.	.	✔	.	.	✔	.	.	✔	✔	.	.	.	.
AR99-1107	E. faecalis	108	Clinical	1999	✔	.	.	✔	.	✔	.	.	✔	.	.	.	.	✔	.	.	✔	.	✔	✔	✔	✔	.	.	.	.	.	.	.	.	.	.	.	✔	.	.	✔	.	.	.	.	.	.	.	.
AR99-190	E. faecalis	108	Clinical	1999	✔	.	.	✔	.	✔	.	.	✔	.	.	.	.	✔	.	.	✔	.	✔	✔	✔	✔	✔	.	.	.	.	.	.	.	.	.	.	✔	.	.	✔	.	.	✔	✔	.	.	.	.
AR99-84	E. faecalis	108	Clinical	1999	✔	.	.	✔	.	✔	.	.	✔	.	.	.	.	✔	.	.	✔	.	✔	✔	✔	✔	✔	.	.	.	.	.	.	.	.	.	.	✔	.	.	✔	.	.	✔	✔	.	.	.	.
ARL04-446	E. faecalis	6	Clinical	2004	.	✔	.	.	✔	.	✔	.	.	✔	.	.	✔	.	✔	.	.	✔	.	.	.	.	.	✔	.	.	✔	✔	.	✔	.	.	.	✔	.	.	✔	.	.	.	.	.	.	.	.
ARL04-506	E. faecalis	108	Clinical	2004	✔	.	.	✔	.	✔	.	.	✔	.	.	.	.	✔	.	.	✔	.	✔	✔	✔	✔	✔	.	.	.	.	.	.	.	.	.	.	✔	.	.	✔	.	.	✔	0.76	.	.	.	.
ARL04-840	E. faecium	17	Clinical	2004	✔	.	.	✔	.	✔	.	.	✔	.	.	.	.	✔	.	.	✔	.	✔	.	.	.	.	✔	.	.	.	.	.	.	.	.	.	✔	.	.	.	✔	.	.	✔	.	.	✔	.
ARL05-425	E. faecium	203	Clinical	2005	✔	.	.	✔	.	✔	.	.	✔	.	.	.	.	✔	.	.	.	.	.	.	.	.	.	.	.	.	✔	✔	.	.	✔	.	.	✔	.	✔	.	✔	.	✔	0.59	.	.	✔	.
ARL05-67	E. faecium	203	Clinical	2005	✔	.	.	✔	.	✔	.	.	✔	.	.	.	.	✔	.	.	✔	.	✔	.	.	.	.	✔	.	.	.	✔	.	.	.	.	.	✔	.	.	.	✔	.	.	.	.	.	✔	.
ARL07-1139	E. faecium	375	Clinical	2007	✔	.	.	✔	.	✔	.	.	✔	.	.	.	.	✔	.	.	✔	.	✔	.	.	.	.	✔	.	.	✔	✔	.	.	✔	.	.	✔	.	.	.	✔	.	✔	✔	.	.	✔	.
ARL07-1163	E. faecium	375	Clinical	2007	✔	.	.	✔	.	✔	.	.	✔	.	.	.	.	✔	.	.	✔	.	✔	.	.	.	.	✔	.	.	✔	✔	.	.	✔	.	.	✔	.	.	.	✔	.	✔	✔	.	.	✔	.
ARL07-1166	E. faecium	375	Clinical	2007	✔	.	.	✔	.	✔	.	.	✔	.	.	.	.	✔	.	.	✔	.	✔	.	.	.	.	✔	.	.	✔	✔	.	.	✔	.	.	✔	.	.	.	✔	.	✔	✔	.	.	✔	.
ARL07-1169	E. faecium	375	Clinical	2007	✔	.	.	✔	.	✔	.	.	✔	.	.	.	.	✔	.	.	✔	.	✔	.	.	.	.	✔	.	.	✔	✔	.	.	✔	.	.	✔	.	.	.	✔	.	✔	✔	.	.	✔	.
ARL07-1195	E. faecium	375	Clinical	2007	✔	.	.	✔	.	✔	.	.	✔	.	.	.	.	✔	.	.	✔	.	✔	.	.	.	.	✔	.	.	✔	✔	.	.	✔	.	.	✔	.	.	.	✔	.	✔	✔	.	.	✔	.
ARL07-1198	E. faecium	375	Clinical	2007	✔	.	.	✔	.	✔	.	.	✔	.	.	.	.	✔	.	.	✔	.	✔	.	.	.	.	✔	.	.	✔	✔	.	.	✔	.	.	✔	.	.	.	✔	.	✔	✔	.	.	✔	.
ARL07-1205	E. faecium	375	Clinical	2007	✔	.	.	✔	.	✔	.	.	✔	.	.	.	.	✔	.	.	✔	.	✔	.	.	.	.	✔	.	.	✔	✔	.	.	✔	.	.	✔	.	.	.	✔	.	✔	✔	.	.	✔	.
ARL07-1286	E. faecium	375	Clinical	2007	✔	.	.	✔	.	✔	.	.	✔	.	.	.	.	✔	.	.	✔	.	✔	.	.	.	.	✔	.	.	✔	✔	.	.	✔	.	.	✔	.	.	.	✔	.	✔	✔	.	.	✔	.
ARL07-1300	E. faecium	375	Clinical	2007	✔	.	.	✔	.	✔	.	.	✔	.	.	.	.	✔	.	.	✔	.	✔	.	.	.	.	✔	.	.	✔	✔	.	.	✔	.	.	✔	.	.	.	✔	.	✔	✔	.	.	✔	.
ARL07-1328	E. faecium	375	Clinical	2007	✔	.	.	✔	.	✔	.	.	✔	.	.	.	.	✔	.	.	✔	.	✔	.	.	.	.	✔	.	.	✔	✔	.	.	✔	.	.	✔	.	.	.	✔	.	✔	✔	.	.	✔	.
ARL07-1345	E. faecium	375	Clinical	2007	✔	.	.	✔	.	✔	.	.	✔	.	.	.	.	✔	.	.	✔	.	✔	.	.	.	.	✔	.	.	✔	✔	.	.	✔	.	.	✔	.	.	.	✔	.	✔	✔	.	.	✔	.
ARL07-1348	E. faecium	375	Clinical	2007	✔	.	.	✔	.	✔	.	.	✔	.	.	.	.	✔	.	.	✔	.	✔	.	.	.	.	✔	.	.	✔	✔	.	.	✔	.	.	✔	.	.	.	✔	.	✔	✔	.	.	✔	.
ARL07-1351	E. faecium	375	Clinical	2007	✔	.	.	✔	.	✔	.	.	✔	.	.	.	.	✔	.	.	✔	.	✔	.	.	.	.	✔	.	.	✔	✔	.	.	✔	.	.	✔	.	.	.	✔	.	✔	✔	.	.	✔	.
ARL07-1384	E. faecium	375	Clinical	2007	✔	.	.	✔	.	✔	.	.	✔	.	.	.	.	✔	.	.	✔	.	✔	.	.	.	.	✔	.	.	✔	✔	.	.	✔	.	.	✔	.	.	.	✔	.	✔	✔	.	.	✔	.
ARL07-973	E. faecium	375	Clinical	2007	✔	.	.	✔	.	✔	.	.	✔	.	.	.	.	✔	.	.	✔	.	✔	.	.	.	.	✔	.	.	✔	✔	.	.	✔	.	.	✔	.	.	.	✔	.	✔	✔	.	.	✔	.
ARL08-105	E. faecium	375	Clinical	2008	✔	.	.	✔	.	✔	.	.	✔	.	.	.	.	✔	.	.	✔	.	✔	.	.	.	.	.	.	.	✔	✔	.	.	✔	.	.	✔	.	.	.	✔	.	✔	✔	.	.	✔	.
ARL08-1074	E. faecium	17	Clinical	2008	.	.	.	.	.	✔	.	.	✔	.	.	.	.	.	.	.	.	.	.	.	.	.	.	✔	.	.	✔	✔	.	.	✔	.	.	✔	.	.	.	✔	.	.	✔	.	.	✔	.
ARL08-1077	E. faecium	17	Clinical	2008	✔	.	.	✔	.	✔	.	.	✔	.	.	.	.	✔	.	.	✔	.	✔	.	.	.	.	✔	.	.	✔	✔	.	.	✔	.	.	✔	.	.	.	✔	.	.	✔	.	.	✔	.
ARL08-1189	E. faecium	17	Clinical	2008	✔	.	.	✔	.	✔	.	.	✔	.	.	.	.	✔	.	.	✔	.	✔	.	.	.	.	✔	.	.	✔	✔	.	.	✔	.	.	✔	.	.	.	✔	.	.	✔	.	.	✔	.
ARL08-1215	E. faecium	17	Clinical	2008	✔	.	.	✔	.	✔	.	.	✔	.	.	.	.	✔	.	.	✔	.	✔	.	.	.	.	✔	.	.	✔	✔	.	.	✔	.	.	✔	.	.	.	✔	.	.	✔	.	.	✔	.
ARL08-1218	E. faecium	203	Clinical	2008	✔	.	.	✔	.	✔	.	.	✔	.	.	.	.	✔	.	.	✔	.	✔	.	.	.	.	✔	.	.	.	✔	.	.	✔	.	.	✔	.	.	.	✔	.	✔	✔	.	.	✔	.
ARL08-1249	E. faecium	17	Clinical	2008	✔	.	.	✔	.	✔	.	.	✔	.	.	.	.	✔	.	.	✔	.	✔	.	.	.	.	✔	.	.	✔	✔	.	.	✔	.	.	✔	.	.	.	✔	.	.	✔	.	.	✔	.
ARL08-1256	E. faecium	203	Clinical	2008	✔	.	.	✔	.	✔	.	.	✔	.	.	.	.	✔	.	.	✔	.	✔	.	.	.	.	✔	.	.	.	✔	.	.	✔	.	.	✔	.	.	.	✔	.	✔	✔	.	.	✔	.
ARL08-1292	E. faecium	17	Clinical	2008	✔	.	.	✔	.	✔	.	.	✔	.	.	.	.	✔	.	.	✔	.	✔	.	.	.	.	✔	.	.	✔	✔	.	.	✔	.	.	✔	.	.	.	✔	.	.	✔	.	.	✔	.
ARL08-1309	E. faecium	17	Clinical	2008	✔	.	.	✔	.	✔	.	.	✔	.	.	.	.	✔	.	.	✔	.	✔	.	.	.	.	✔	.	.	✔	✔	.	.	✔	.	.	✔	.	.	.	✔	.	.	✔	.	.	✔	.
ARL08-1412	E. faecium	203	Clinical	2008	✔	.	.	✔	.	✔	.	.	✔	.	.	.	.	✔	.	.	✔	.	✔	.	.	.	.	✔	.	.	.	✔	.	.	✔	.	.	✔	.	.	.	✔	.	✔	✔	.	.	✔	.
ARL08-1437	E. faecium	203	Clinical	2008	✔	.	.	✔	.	✔	.	.	✔	.	.	.	.	✔	.	.	✔	.	✔	.	.	.	.	✔	.	.	.	✔	.	.	✔	.	.	✔	.	.	.	✔	.	✔	✔	.	.	✔	.
ARL08-192	E. faecalis	108	Poultry	2006	✔	.	.	✔	.	✔	.	.	✔	.	.	.	.	✔	.	.	✔	.	✔	✔	✔	✔	✔	.	.	.	.	.	.	.	.	.	.	✔	.	.	✔	.	.	✔	0.63	.	.	.	.
ARL08-288	E. faecium	375	Clinical	2008	✔	.	.	✔	.	✔	.	.	✔	.	.	.	.	✔	.	.	✔	.	✔	.	.	.	.	✔	0.53	.	✔	✔	.	.	✔	.	.	✔	.	.	.	✔	.	✔	✔	.	.	✔	.
ARL08-32	E. faecium	375	Clinical	2008	✔	.	.	✔	.	✔	.	.	✔	.	.	.	.	✔	.	.	✔	.	✔	.	.	.	.	.	.	.	✔	✔	.	.	✔	.	.	✔	.	.	.	✔	.	✔	✔	.	.	✔	.
ARL08-339	E. faecium	375	Clinical	2008	✔	.	.	✔	.	✔	.	.	✔	.	.	.	.	✔	.	.	✔	.	✔	.	.	.	.	.	.	.	✔	✔	.	.	✔	.	.	✔	.	.	.	✔	.	.	.	.	.	✔	.
ARL08-35	E. faecium	375	Clinical	2008	✔	.	.	✔	.	✔	.	.	✔	.	.	.	.	✔	.	.	✔	.	✔	.	.	.	.	.	.	.	✔	✔	.	.	✔	.	.	✔	.	.	.	✔	.	✔	✔	.	.	✔	.
ARL08-39	E. faecium	375	Clinical	2008	✔	.	.	✔	.	✔	.	.	✔	.	.	.	.	✔	.	.	✔	.	✔	.	.	.	.	.	.	.	✔	✔	.	.	✔	.	.	✔	.	.	.	✔	.	✔	✔	.	.	✔	.
ARL08-391	E. faecium	375	Clinical	2008	✔	.	.	✔	.	✔	.	.	✔	.	.	.	.	✔	.	.	✔	.	✔	.	.	.	.	.	.	.	✔	✔	.	.	✔	.	.	✔	.	.	.	✔	.	✔	✔	.	.	✔	.
ARL08-394	E. faecium	375	Clinical	2008	✔	.	.	✔	.	✔	.	.	✔	.	.	.	.	✔	.	.	✔	.	✔	.	.	.	.	.	.	.	✔	✔	.	.	✔	.	.	✔	.	.	.	✔	.	✔	✔	.	.	✔	.
ARL08-428	E. faecium	375	Clinical	2008	✔	.	.	✔	.	✔	.	.	✔	.	.	.	.	✔	.	.	✔	.	✔	.	.	.	.	✔	.	.	✔	✔	.	.	✔	.	.	✔	.	.	.	✔	.	✔	✔	.	.	✔	.
ARL08-43	E. faecium	375	Clinical	2008	✔	.	.	✔	.	✔	.	.	✔	.	.	.	.	✔	.	.	✔	.	✔	.	.	.	.	.	.	.	✔	✔	.	.	✔	.	.	✔	.	.	.	✔	.	✔	✔	.	.	✔	.
ARL08-46	E. faecium	375	Clinical	2008	✔	.	.	✔	.	✔	.	.	✔	.	.	.	.	✔	.	.	✔	.	✔	.	.	.	.	.	.	.	✔	✔	.	.	✔	.	.	✔	.	.	.	✔	.	✔	✔	.	.	✔	.
ARL08-477	E. faecium	375	Clinical	2008	✔	.	.	✔	.	✔	.	.	✔	.	.	.	.	✔	.	.	✔	.	✔	.	.	.	.	.	.	.	✔	✔	.	.	✔	.	.	✔	.	.	.	✔	.	✔	✔	.	.	✔	.
ARL08-484	E. faecium	375	Clinical	2008	✔	.	.	✔	.	✔	.	.	✔	.	.	.	.	✔	.	.	✔	.	✔	.	.	.	.	✔	.	.	✔	✔	.	.	✔	.	.	✔	.	.	.	✔	.	✔	✔	.	.	✔	.
ARL08-552	E. faecium	375	Clinical	2008	✔	.	.	✔	.	✔	.	.	✔	.	.	.	.	✔	.	.	✔	.	✔	.	.	.	.	.	.	.	✔	✔	.	.	✔	.	.	✔	.	.	.	✔	.	✔	✔	.	.	✔	.
ARL08-67	E. faecium	375	Clinical	2008	✔	.	.	✔	.	✔	.	.	✔	.	.	.	.	✔	.	.	✔	.	✔	.	.	.	.	.	.	.	✔	✔	.	.	✔	.	.	✔	.	.	.	✔	.	✔	✔	.	.	✔	.
ARL08-712	E. faecium	17	Clinical	2008	✔	.	.	✔	.	✔	.	.	✔	.	.	.	.	✔	.	.	✔	.	✔	.	.	.	.	✔	.	.	✔	✔	.	.	✔	.	.	✔	.	.	.	✔	.	.	✔	.	.	✔	.
ARL08-781	E. faecium	17	Clinical	2008	✔	.	.	✔	.	✔	.	.	✔	.	.	.	.	✔	.	.	✔	.	✔	.	.	.	.	✔	.	.	✔	✔	.	.	✔	.	.	✔	.	.	.	✔	.	.	✔	.	.	✔	.
ARL08-804	E. faecium	17	Clinical	2008	✔	.	.	✔	.	✔	.	.	✔	.	.	.	.	✔	.	.	✔	.	✔	.	.	.	.	✔	.	.	✔	✔	.	.	✔	.	.	✔	.	.	.	✔	.	.	✔	.	.	✔	.
ARL08-902	E. faecium	17	Clinical	2008	✔	.	.	✔	.	✔	.	.	✔	.	.	.	.	✔	.	.	✔	.	✔	.	.	.	.	✔	.	.	✔	✔	.	.	✔	.	.	✔	.	.	.	✔	.	.	✔	.	.	✔	.
ARL08-983	E. faecium	18	Clinical	2008	✔	.	.	✔	.	✔	.	.	✔	.	.	.	.	✔	.	.	✔	.	✔	.	.	.	.	✔	.	.	.	.	.	.	✔	.	.	.	✔	.	.	✔	.	✔	✔	.	.	✔	.
ARL09-100	E. faecium	203	Clinical	2009	✔	.	.	✔	.	✔	.	.	✔	.	.	.	.	✔	.	.	✔	.	✔	.	.	.	.	✔	.	.	.	✔	.	.	✔	.	.	✔	.	.	.	✔	.	✔	✔	.	.	✔	.
ARL09-1074a	E. faecium	18	Clinical	2009	✔	.	.	✔	.	✔	.	.	✔	.	.	.	.	✔	.	.	✔	.	✔	.	.	.	.	.	.	.	✔	✔	.	.	.	.	.	✔	.	.	.	✔	.	✔	✔	.	✔	✔	.
ARL09-1209	E. faecium	78	Clinical	2009	✔	.	.	✔	.	✔	.	.	✔	.	.	.	.	✔	.	.	✔	.	✔	.	.	.	.	✔	.	.	.	✔	.	.	✔	.	.	✔	.	.	.	✔	.	✔	✔	.	.	✔	.
ARL09-1265	E. faecium	18	Clinical	2009	✔	.	.	✔	.	✔	.	.	✔	.	.	.	.	✔	.	.	✔	.	✔	.	.	.	.	.	.	.	✔	✔	.	.	.	.	.	✔	.	.	.	✔	.	✔	✔	.	✔	✔	.
ARL09-1374	E. faecium	282	Clinical	2009	✔	.	.	✔	.	✔	.	.	✔	.	.	.	.	✔	.	.	✔	.	✔	.	.	.	.	✔	.	.	.	✔	.	.	✔	.	.	✔	.	.	.	✔	.	✔	✔	.	.	✔	.
ARL09-146	E. faecium	203	Clinical	2009	✔	.	.	✔	.	✔	.	.	✔	.	.	.	.	✔	.	.	✔	.	✔	.	.	.	.	✔	.	.	.	✔	.	.	✔	.	.	✔	.	.	.	✔	.	✔	✔	.	.	✔	.
ARL09-193	E. faecium	203	Clinical	2009	✔	.	.	✔	.	✔	.	.	✔	.	.	.	.	✔	.	.	✔	.	✔	.	.	.	.	✔	.	.	.	✔	.	.	✔	.	.	✔	.	.	.	✔	.	✔	✔	.	.	✔	.
ARL09-409	E. faecium	untyped	Clinical	2009	✔	.	.	✔	.	✔	.	.	✔	.	.	.	.	✔	.	.	✔	.	✔	.	.	.	.	.	.	.	✔	✔	.	.	.	.	.	✔	.	.	.	✔	.	.	.	.	.	✔	.
ARL09-542	Unclassified	untyped	Clinical	2009	.	.	✔	.	.	.	.	✔	.	.	✔	✔	.	.	.	✔	.	.	.	.	.	.	.	.	.	.	.	.	.	.	.	.	.	.	✔	.	.	.	.	✔	✔	.	.	✔	.

## Sheet: SupT6
Isolate	Species	MLST Strain	Metadata Bacitracin	bcrR Sequence (A1/A2)	Original Glycerol Stocks
			Resistance		bcrR PCR	Bacitracin MIC (ug/mL)
					(P1/P2)
AR96-360	E. faecalis	108	NA	+/+	+/+	³256
AR99-84	E. faecalis	108	+	+/+	+/nt	³256
AR99-190	E. faecalis	108	NA	+/+	+/+	³256
AR99-1024	E. faecalis	108	NA	+/+	+/+	³256
AR99-1107	E. faecalis	108	+	-/+	-/-	³256
AR00-36	E. faecalis	108	+	-/+	+/nt	³256
AR00-128	E. faecalis	108	-	-/+	-/+	32
AR01-673	E. faecalis	108	NA	+/+	+/+	³256
AR01-802	E. faecalis	108	NA	+/-	+/+	³256
AR01-912	E. faecalis	108	NA	-/+	-/+	³256
AR01-1155	E. faecalis	108	NA	+/+	+/+	³256
ARL04-506	E. faecalis	108	NA	+/+	+/+	³256
ARL08-192	E. faecalis	108	NA	+/+	+/+	³256
AR01/DGVS 407 (+C)	E. faecalis		+		+/+	³256
JH2-2 (-C)	E. faecalis		-		-/-	16
+ indicates high level bacitracin resistance in metadata (³256 ug/mL), presence of bcrR alleles in Illumina sequencing (A1 = allele 1/A2 = allele 2), or positive PCR test for bcrR (P1 = primer set specific for allele 1 bcrR/P2 = primer set specific for both bcrR alleles). – indicates low level bacitracin resistance or bacitracin susceptibility (£32 ug/mL) in metadata, absence of bcrR alleles in b…

## Sheet: SupT7
Isolate	Species	MLST Strain	Metadata VanR	Metadata ErmR	vanA Sequence	ermB Sequence	Sequencing Glycerol Stocks		Original Glycerol Stocks
							vanA PCR	Vancomycin MIC (ug/mL)	vanA PCR	Vancomycin MIC (ug/mL)
12-5VP	E. faecium	untyped	+	+	-	-	+
12-6VP	E. faecium	untyped	+	+	-	-	+
12-8VP	E. faecium	untyped	+	+	-	-	+
"13-01-08"	E. faecalis	108	+	+	-	-	-	2	+	³256
IV28	E. faecium	14	+	-	-	-	+	³256
TV44	E. faecium	10	+	+	-	-	+
TV56	E. faecium	untyped	+	+	-	+	-	0.25	+	³256
TV83	E. faecium	9	+	+	-	-	+
TV103	E. faecalis	untyped	+	+	-	+	+		+
TV106	E. faecalis	314	+	+	-	-	+		+
TV112	E. faecalis	116	+	+	-	-	+		+
TV121	E. faecalis	untyped	+	+	-	+	+		+
TV126	E. faecalis	116	+	+	-	-	+		+
TV135	E. faecalis	untyped	+	+	-	+	-		+
TV147	E. faecalis	314	+	+	-	-	-		-	2
TV148	E. faecalis	314	+	+	-	-	+		+
TV163	E. faecalis	108	+	+	-	-	-	1.5	+	³256
VV8	E. faecalis	108	+	-	-	-	+
VV15	Unknown	untyped	+	+	-	-	-	0.25	+	³256
TV154 (+C)	E. faecalis		+		+	+	+	³256
JH2-2	E. faecalis		-				-	1
(-C)
+ indicates high level vancomycin or erythromycin resistance in metadata (³256 ug/mL), presence of vanA and ermB genes in Illumina sequencing, or positive PCR test for vanA. – indicates vancomycin or erythromycin susceptibility in metadata (>2 ug/mL), absence of vanA in bioinformatics, or negative PCR test for vanA. (+C) indicates positive control and (-C) indicates negative control. vanA-specifi…

## Sheet: SupT8
Isolate	Species	Strain	Reservoir	Year	van/erm on same contig?	tet/bcr on same contig?	van/bcr on same contig?	bcr/erm on same contig?	shared contig(s)	erm-van distance	tet-bcr distance	erm-bcr distance	van-bcr distance	contig size
"10-1-01"	E. faecalis	108	Poultry	2001	Y	N	N	N	NODE_20_length_34298	15192				34298
"10-1-02"	E. faecalis	108	Poultry	2001	Y	N	N	N	NODE_20_length_34298	15192				34298
"10-1-04"	E. faecalis	108	Poultry	2001	Y	Y	N	N	NODE_19_length_34073 (van/erm), NODE_18_length_40045 (tet/bcr)	15192	11873			34073
"10-1-05"	E. faecalis	108	Poultry	2001	Y	N	N	N	NODE_19_length_34298	15192				34298
"10-1-09"	E. faecalis	108	Poultry	2001	Y	N	N	N	NODE_19_length_34298	15192				34298
10-1A	E. faecalis	108	Poultry	2001	Y	N	N	N	NODE_19_length_34298	15192				34298
"10-2-12"	E. faecalis	108	Poultry	2001	Y	N	N	N	NODE_19_length_34298	15192				34298
"10-2-17"	E. faecalis	108	Poultry	2001	Y	N	N	N	NODE_21_length_34298	15192				34298
"10-6-41"	E. faecalis	108	Poultry	2001	Y	N	N	N	NODE_20_length_34298	15192				34298
"10-6-46"	E. faecalis	108	Poultry	2001	Y	N	N	N	NODE_19_length_34298	15192				34298
10-6A	E. faecalis	108	Poultry	2001	Y	N	N	N	NODE_19_length_34298	15192				34298
11-8A	E. faecium	195	Poultry	2001	Y	N	N	N	NODE_16_length_51419	6845				51419
12-1VP	E. faecalis	108	Poultry	2001	Y	N	N	N	NODE_20_length_34279	15192				34279
12-3VP	E. faecium	10	Poultry	2001	Y	N	N	N	NODE_22_length_35076	6845				35076
12-7VP	E. faecium	195	Poultry	2001	Y	N	N	N	NODE_24_length_33258	6845				33258
12-9VP	E. faecium	195	Poultry	2001	Y	N	N	N	NODE_16_length_49520	6845				49520
5A-12	E. faecalis	108	Poultry	2000	Y	N	N	N	NODE_17_length_37130	15192				37130
5A-13	E. faecalis	108	Poultry	2000	Y	N	N	N	NODE_16_length_44076	15192				44076
5A-16	E. faecalis	108	Poultry	2000	Y	N	N	N	NODE_16_length_44076	15192				44076
5A-18	E. faecalis	108	Poultry	2000	Y	N	N	N	NODE_17_length_44076	15192				44076
5A-19	E. faecalis	108	Poultry	2000	Y	N	N	N	NODE_16_length_44076	15192				44076
5A-1	E. faecalis	108	Poultry	2000	Y	N	N	N	NODE_15_length_44076	15192				44076
5A-20	E. faecalis	108	Poultry	2000	Y	N	N	N	NODE_21_length_37876	16163				37876
5A-2	E. faecalis	108	Poultry	2000	Y	N	N	N	NODE_18_length_34279	15192				34279
5A-4	E. faecalis	108	Poultry	2000	Y	N	N	N	NODE_16_length_44076	15192				44076
5A-5	E. faecalis	108	Poultry	2000	Y	N	N	N	NODE_16_length_44076	15192				44076
5A-6	E. faecalis	108	Poultry	2000	Y	N	N	N	NODE_16_length_44076	15192				44076
5A-7	E. faecalis	108	Poultry	2000	Y	N	N	N	NODE_17_length_34298	15192				34298
5A-9	E. faecalis	108	Poultry	2000	Y	N	N	N	NODE_16_length_44076	15192				44076
5D-62	E. faecalis	108	Poultry	2000	Y	N	N	N	NODE_17_length_44409	16163				44409
IV12	E. faecalis	108	Poultry	2002-2003	N	N	Y	N	NODE_16_length_47403				17541	47403
IV22	E. faecalis	108	Poultry	2002-2003	Y	N	Y	Y	NODE_17_length_44558	15192		3395	19324	44558
IV30	E. faecalis	108	Poultry	2002-2003	Y	N	Y	Y	NODE_18_length_48228	15192		3374	19303	48228
TV105	E. faecalis	108	Poultry	2002-2003	Y	N	N	N	NODE_19_length_44474	15192				44474
TV106	E. faecalis	314	Poultry	2002-2003	N	Y	N	N	NODE_5_length_234657		20442			234657
TV138	E. faecium	157	Poultry	2002-2003	Y	N	N	N	NODE_34_length_27325	6845				27325
TV147	E. faecalis	314	Poultry	2002-2003	N	Y	N	N	NODE_14_length_57471		20442			57471
TV148	E. faecalis	314	Poultry	2002-2003	N	Y	N	N	NODE_14_length_57471		20442			57471
TV154	E. faecalis	108	Poultry	2002-2003	Y	N	N	N	NODE_18_length_32565	15192				32565
TV21	E. faecium	10	Poultry	2002-2003	Y	N	N	N	NODE_9_length_61522	6845				61522
TV30	E. faecalis	108	Poultry	2002-2003	N	N	N	Y	NODE_22_length_23399			3395		23399
TV32	E. faecalis	108	Poultry	2002-2003	Y	N	N	N	NODE_20_length_33891	15192				33891
TV3	E. faecalis	108	Poultry	2002-2003	Y	N	N	N	NODE_18_length_36240	15192				36240
TV42	E. faecium	195	Poultry	2002-2003	Y	N	N	N	NODE_8_length_61883	6845				61883
TV48	E. faecium	untyped	Poultry	2002-2003	Y	N	N	N	NODE_9_length_61163	48195				61163
TV54	E. faecium	untyped	Poultry	2002-2003	Y	N	N	N	NODE_31_length_28710	6845				28710
TV77	E. faecium	195	Poultry	2002-2003	Y	N	N	N	NODE_17_length_42383	6845				42383
TV7	E. faecalis	108	Poultry	2002-2003	Y	N	Y	Y	NODE_8_length_110443	15192		3395	19324	110443
VV10	E. faecalis	108	Poultry	2002-2003	Y	N	Y	Y	NODE_19_length_44558	15192		3395	19324	44558
VV14	E. faecalis	108	Poultry	2002-2003	Y	N	Y	Y	NODE_19_length_42698	15192		3374	19303	42698
VV5	E. faecalis	108	Poultry	2002-2003	Y	N	Y	Y	NODE_22_length_45608	16163		3395	20295	45608
VV9	E. faecalis	108	Poultry	2002-2003	Y	N	Y	Y	NODE_19_length_36572	15192		3395	19324	36572
AR00-36	E. faecalis	108	Clinical	2000	N	N	Y	N	NODE_20_length_40665				10803	40665
AR01-1155	E. faecalis	108	Clinical	2001	Y	N	N	N	NODE_19_length_34006	15192				34006
AR01-215	E. faecalis	116	Clinical	2001	Y	N	N	N	NODE_12_length_40521	15317				40521
AR01-673	E. faecalis	108	Clinical	2001	Y	N	N	N	NODE_19_length_34279	15192				34279
AR01-912	E. faecalis	108	Clinical	2001	N	N	N	Y	NODE_22_length_22722			3395		22722
AR96-360	E. faecalis	108	Clinical	1996	Y	N	N	N	NODE_17_length_34279	15192				34279
AR99-1024	E. faecalis	108	Clinical	1999	Y	N	N	N	NODE_19_length_34298	15192				34298
AR99-1107	E. faecalis	108	Clinical	1999	Y	N	Y	Y	NODE_13_length_75959	15192		3395	19324	75959
AR99-190	E. faecalis	108	Clinical	1999	Y	N	N	N	NODE_15_length_34298	15192				34298
ARL08-192	E. faecalis	108	Poultry	2006	Y	N	N	N	NODE_18_length_36240	15192				36240

## Sheet: SupT9
Nullarbor sequencing & assembly diagnostics
Sequence Data												Contig Assembly												Prokka Annotation
Isolate	Reads	Yield	GeeCee	MinLen	AvgLen	MaxLen	ModeLen	Phred	AvgQual	Depth	Quality	Isolate	Contigs	bp	ok	Ns	gaps	min	avg	max	N50	Insert size (25,50,75)%	Quality	Isolate	contigs	bases	CDS	rRNA	tRNA	tmRNA	Quality
1981-07-03	2098538	311020622	38.8	33	148	151	151	33	33	98x	✔	1981-07-03	233	2591360	2591360	0	0	78	11121	177983	42104	(192, 287, 383)	✔	1981-07-03	196	2586406	2443	8	58	1	✔
2007-07-11	2260740	336542601	38.4	35	148	151	151	33	32.9	106x	✔	2007-07-11	243	2589714	2589714	0	0	78	10657	178885	42283	(206, 309, 402)	✔	2007-07-11	202	2584561	2439	8	61	1	✔
2001-10-01	2142490	316961350	38.4	35	147	151	151	33	33.2	100x	✔	2001-10-01	61	2812179	2811991	188	0	78	46101	319469	176679	(253, 332, 420)	✔	2001-10-01	49	2810664	2644	3	54	1	✔
2002-10-01	1948764	289108120	38.4	34	148	151	151	33	33	91x	✔	2002-10-01	70	2813188	2813008	180	0	78	40188	319076	176676	(276, 359, 446)	✔	2002-10-01	54	2811255	2642	3	54	1	✔
2004-10-01	1740350	259091011	38.1	35	148	151	151	33	32.9	81x	✔	2004-10-01	64	2813108	2812927	181	0	78	43954	319487	186469	(289, 372, 465)	✔	2004-10-01	49	2811364	2644	3	54	1	✔
2005-10-01	1924516	286170539	38.3	30	148	151	151	33	33	90x	✔	2005-10-01	56	2811438	2811258	180	0	78	50204	319469	186469	(276, 356, 447)	✔	2005-10-01	44	2809870	2645	3	54	1	✔
2009-10-01	1882188	279862283	38.2	35	148	151	151	33	33	88x	✔	2009-10-01	61	2812118	2811939	179	0	78	46100	319469	186469	(271, 351, 442)	✔	2009-10-01	46	2810275	2644	3	54	1	✔
10-1A	1873936	279432769	38	35	149	151	151	33	33	88x	✔	10-1A	70	2813445	2813265	180	0	78	40192	319469	186469	(285, 367, 462)	✔	10-1A	50	2810946	2642	3	54	1	✔
2012-10-02	1668772	248737089	37.8	35	149	151	151	33	33	78x	✔	2012-10-02	56	2810617	2810437	180	0	78	50189	319469	186046	(282, 364, 458)	✔	2012-10-02	45	2809172	2644	3	54	1	✔
2017-10-02	2104978	312082378	38.6	35	148	151	151	33	33.2	98x	✔	2017-10-02	76	2815110	2814921	189	0	78	37040	283867	186328	(261, 338, 422)	✔	2017-10-02	59	2812858	2644	3	54	1	✔
10-2A	1811140	269679140	38.1	31	148	151	151	33	32.9	85x	✔	10-2A	281	2574670	2574670	0	0	78	9162	120702	46246	(203, 304, 399)	✔	10-2A	201	2564876	2426	8	59	1	✔
1941-10-06	2034376	302366923	38.2	35	148	151	151	33	32.9	95x	✔	1941-10-06	60	2813143	2812963	180	0	78	46885	319469	186469	(270, 350, 437)	✔	1941-10-06	49	2811813	2645	3	54	1	✔
1946-10-06	2268088	336927610	38.2	32	148	151	151	33	33	106x	✔	1946-10-06	66	2812885	2812705	180	0	78	42619	319469	186469	(268, 347, 437)	✔	1946-10-06	48	2810693	2646	3	54	1	✔
1950-10-06	2191758	324162472	38.4	35	147	151	151	33	33.1	102x	✔	1950-10-06	66	2811982	2811793	189	0	78	42605	319469	186469	(251, 327, 412)	✔	1950-10-06	50	2809978	2643	3	54	1	✔
10-6A	1887466	280824897	38.1	33	148	151	151	33	32.9	88x	✔	10-6A	58	2811827	2811647	180	0	78	48479	319469	186469	(277, 358, 447)	✔	10-6A	48	2810516	2644	3	54	1	✔
10-9A	1893630	281752132	38.1	35	148	151	151	33	33	89x	✔	10-9A	282	2575342	2575332	10	0	78	9132	120702	46165	(193, 291, 385)	✔	10-9A	196	2564770	2426	8	58	1	✔
11-3A	2511220	372302353	38.8	32	148	151	151	33	33.3	117x	✔	11-3A	80	2881532	2881343	189	0	78	36019	260312	134454	(229, 299, 388)	✔	11-3A	66	2879790	2710	3	54	1	✔
11-7A	2096090	310622819	38.5	35	148	151	151	33	33.1	98x	✔	11-7A	71	2881308	2881128	180	0	78	40581	429147	226567	(263, 340, 428)	✔	11-7A	57	2879308	2710	3	54	1	✔
11-8A	2084288	308182354	38.6	35	147	151	151	33	33.2	97x	✔	11-8A	213	2653615	2653605	10	0	78	12458	134754	45501	(191, 294, 388)	✔	11-8A	171	2647895	2502	7	58	1	✔
2020-12-03	2333156	344630392	38.5	33	147	151	151	33	33.4	108x	✔	2020-12-03	113	2893678	2893197	481	0	78	25607	359049	232558	(242, 316, 405)	✔	2020-12-03	76	2889077	2723	3	50	1	✔
12-1VP	2041164	303668489	38.3	35	148	151	151	33	32.9	96x	✔	12-1VP	76	2788451	2788271	180	0	78	36690	429147	249092	(294, 378, 467)	✔	12-1VP	52	2785742	2623	3	54	1	✔
2027-12-03	2129736	316689869	38.2	31	148	151	151	33	33	100x	✔	2027-12-03	128	2895622	2895142	480	0	78	22622	361499	232288	(274, 355, 446)	✔	2027-12-03	79	2889931	2721	3	54	1	✔
12-3VP	2395728	355769235	38.8	35	148	151	151	33	33.2	112x	✔	12-3VP	245	2637390	2637390	0	0	78	10764	92930	34764	(175, 287, 386)	✔	12-3VP	200	2631112	2495	7	59	1	✔
12-5VP	1922708	286060634	37.8	35	148	151	151	33	33	90x	✔	12-5VP	255	2520352	2520352	0	0	78	9883	119941	34365	(185, 293, 395)	✔	12-5VP	198	2512490	2355	8	53	1	✔
12-6VP	1905918	283520584	38.1	35	148	151	151	33	33	89x	✔	12-6VP	259	2522481	2522471	10	0	78	9739	119941	33616	(192, 304, 410)	✔	12-6VP	201	2514334	2360	6	47	1	✔
1968-12-07	2177994	323700259	38.3	31	148	151	151	33	33.1	102x	✔	1968-12-07	97	2888453	2887956	497	0	78	29777	361509	261371	(273, 354, 445)	✔	1968-12-07	74	2885479	2717	3	56	1	✔
12-7VP	2064360	306870546	38.1	35	148	151	151	33	33.2	97x	✔	12-7VP	236	2627430	2627430	0	0	78	11133	158812	45501	(187, 285, 384)	✔	12-7VP	191	2621143	2467	7	50	1	✔
2001-12-08	2105596	312369652	38.2	35	148	151	151	33	33.1	98x	✔	2001-12-08	107	2884928	2884447	481	0	78	26961	361509	226794	(265, 346, 439)	✔	2001-12-08	75	2881038	2715	3	54	1	✔
12-8VP	2189856	322819542	39	35	147	151	151	33	33.3	102x	✔	12-8VP	270	2521960	2521960	0	0	78	9340	120687	34124	(141, 246, 344)	✔	12-8VP	218	2514864	2352	7	52	1	✔
12-9VP	2129142	315300355	38.8	35	148	151	151	33	33.2	99x	✔	12-9VP	203	2614111	2614111	0	0	78	12877	178990	44381	(194, 291, 381)	✔	12-9VP	165	2608827	2459	7	57	1	✔
13-06-51	2883842	428516537	38.4	30	148	151	151	33	32.4	135x	✔	13-06-51	101	2887224	2887038	186	0	78	28586	429147	232742	(255, 328, 409)	✔	13-06-51	71	2883197	2714	3	54	1	✔
13-1-05	2576304	380238287	38.9	30	147	151	151	33	33.3	120x	✔	13-1-05	79	2882856	2882668	188	0	78	36491	428754	176676	(249, 327, 414)	✔	13-1-05	63	2880749	2714	3	50	1	✔
13-1-06	2342062	347721498	38.5	35	148	151	151	33	33.3	109x	✔	13-1-06	73	2880534	2880354	180	0	78	39459	429147	249092	(265, 343, 432)	✔	13-1-06	52	2878084	2712	3	54	1	✔
13-1-07	2068502	307447121	38.2	35	148	151	151	33	33	97x	✔	13-1-07	85	2883652	2883403	249	0	78	33925	428831	249308	(277, 358, 448)	✔	13-1-07	57	2880339	2714	3	54	1	✔
13-1-08	2635322	390304697	38.8	31	148	151	151	33	33.3	123x	✔	13-1-08	65	2838691	2838511	180	0	78	43672	429147	249092	(248, 323, 414)	✔	13-1-08	46	2836496	2666	3	54	1	✔
13-1-09	2307552	343561726	38.2	35	148	151	151	33	32.9	108x	✔	13-1-09	67	2828180	2828000	180	0	78	42211	429147	249092	(267, 347, 441)	✔	13-1-09	50	2826146	2658	3	54	1	✔
13-1-10	2309132	343506551	38.1	35	148	151	151	33	32.3	108x	✔	13-1-10	87	2882400	2882220	180	0	78	33131	429147	176214	(285, 366, 450)	✔	13-1-10	61	2879206	2713	3	54	1	✔
13-10-96	2899026	431757530	38.2	31	148	151	151	33	32.6	136x	✔	13-10-96	80	2884684	2884504	180	0	78	36058	429147	249308	(270, 346, 432)	✔	13-10-96	64	2882776	2712	3	54	1	✔
13-10-98	2526994	376821003	38	34	149	151	151	33	32.5	119x	✔	13-10-98	75	2869484	2869304	180	0	78	38259	429147	176214	(268, 344, 432)	✔	13-10-98	53	2866768	2702	3	54	1	✔
13-1VP	1945880	289046739	38.1	34	148	151	151	33	32.9	91x	✔	13-1VP	65	2879879	2879700	179	0	78	44305	429147	249092	(270, 348, 435)	✔	13-1VP	53	2878335	2715	3	54	1	✔
13-2-13	2604468	388220595	38.3	35	149	151	151	33	32.3	122x	✔	13-2-13	89	2884511	2884331	180	0	78	32410	428754	232283	(292, 373, 458)	✔	13-2-13	66	2881808	2711	3	54	1	✔
13-2-16	2574086	383895436	38.2	31	149	151	151	33	32.4	121x	✔	13-2-16	80	2882955	2882775	180	0	78	36036	429147	232541	(280, 356, 440)	✔	13-2-16	59	2880283	2711	3	54	1	✔
13-2-17	2839906	423587580	38	34	149	151	151	33	32.5	133x	✔	13-2-17	85	2920252	2920072	180	0	78	34355	428754	176676	(284, 362, 450)	✔	13-2-17	63	2917517	2758	3	54	1	✔
13-2-19	3057534	453955199	38.4	32	148	151	151	33	32.6	143x	✔	13-2-19	85	2832028	2831848	180	0	78	33317	428754	249092	(257, 332, 418)	✔	13-2-19	65	2829547	2657	3	54	1	✔
13-2VP	1917964	285754275	38	35	148	151	151	33	32.9	90x	✔	13-2VP	68	2881513	2881334	179	0	78	42375	429147	249092	(275, 355, 446)	✔	13-2VP	56	2879852	2712	3	54	1	✔
13-4-32	2909414	431650121	38.1	35	148	151	151	33	32.6	136x	✔	13-4-32	89	2884874	2884694	180	0	78	32414	429147	176676	(252, 326, 410)	✔	13-4-32	68	2882277	2713	3	54	1	✔
13-4-33	2738370	405870853	38.4	35	148	151	151	33	32.5	128x	✔	13-4-33	97	2885559	2885379	180	0	78	29748	429147	232322	(267, 345, 425)	✔	13-4-33	70	2882202	2710	3	54	1	✔
13-4-35	2750018	409890683	38.3	35	149	151	151	33	32.4	129x	✔	13-4-35	89	2884233	2884054	179	0	78	32407	429147	232541	(271, 346, 431)	✔	13-4-35	61	2880800	2712	3	54	1	✔
13-4VP	1888650	280113370	38.1	35	148	151	151	33	33.1	88x	✔	13-4VP	75	2881482	2881302	180	0	78	38419	428754	232664	(256, 335, 426)	✔	13-4VP	57	2879245	2711	3	54	1	✔
13-5-45	2677078	398791134	38.4	35	148	151	151	33	32.3	126x	✔	13-5-45	89	2832191	2832011	180	0	78	31822	428736	226805	(279, 356, 441)	✔	13-5-45	66	2829494	2657	3	54	1	✔
13-7-61	2723348	405994740	38.3	31	149	151	151	33	32.5	128x	✔	13-7-61	84	2884243	2884063	180	0	78	34336	429147	249092	(264, 337, 423)	✔	13-7-61	63	2881720	2713	3	55	1	✔
13-8-72	2642030	392875866	38.4	30	148	151	151	33	32.4	124x	✔	13-8-72	75	2830313	2830133	180	0	78	37737	295076	198116	(270, 346, 428)	✔	13-8-72	60	2828615	2657	3	54	1	✔
13-9-85	2413796	358813868	38.1	34	148	151	151	33	32.6	113x	✔	13-9-85	81	2883999	2883820	179	0	78	35604	428754	249092	(253, 326, 410)	✔	13-9-85	62	2881557	2712	3	54	1	✔
13-9-86	2366640	352869837	37.9	34	149	151	151	33	32.4	111x	✔	13-9-86	70	2880288	2880108	180	0	78	41146	428754	176676	(259, 332, 419)	✔	13-9-86	55	2878479	2711	3	54	1	✔
13-9-88	2748712	409576679	38	35	149	151	151	33	32.3	129x	✔	13-9-88	95	2885828	2885648	180	0	78	30377	429147	176676	(285, 363, 447)	✔	13-9-88	70	2882745	2710	3	54	1	✔
5A-1	2006162	297726329	38.3	34	148	151	151	33	33	94x	✔	5A-1	59	2810888	2810708	180	0	78	47642	429148	261642	(273, 353, 441)	✔	5A-1	41	2808856	2640	3	54	1	✔
5A-12	1987238	295825224	37.7	33	148	151	151	33	33.1	93x	✔	5A-12	71	2902690	2902511	179	0	78	40882	457360	261372	(269, 349, 448)	✔	5A-12	44	2899623	2732	3	54	1	✔
5A-13	2215484	329595711	38.1	35	148	151	151	33	33.1	104x	✔	5A-13	76	2812845	2812665	180	0	78	37011	429147	249091	(265, 345, 438)	✔	5A-13	46	2809536	2639	3	56	1	✔
5A-15	2344110	348942888	38	30	148	151	151	33	33.1	110x	✔	5A-15	79	2811962	2811783	179	0	78	35594	428755	261372	(268, 350, 450)	✔	5A-15	39	2807629	2640	3	54	1	✔
5A-16	2089196	310486404	38.2	35	148	151	151	33	33	98x	✔	5A-16	76	2812621	2812441	180	0	78	37008	429148	249307	(285, 369, 463)	✔	5A-16	41	2808926	2640	3	56	1	✔
5A-18	2307398	342340666	38.3	35	148	151	151	33	33.1	108x	✔	5A-18	65	2811352	2811172	180	0	78	43251	429148	261642	(254, 330, 421)	✔	5A-18	43	2808976	2641	3	54	1	✔
5A-19	2456908	364397073	38	35	148	151	151	33	33.1	115x	✔	5A-19	72	2811739	2811559	180	0	78	39051	429148	261372	(252, 328, 420)	✔	5A-19	42	2808391	2637	3	56	1	✔
5A-2	2071496	307441122	38.4	35	148	151	151	33	33	97x	✔	5A-2	76	2812404	2812224	180	0	78	37005	428755	261102	(271, 350, 435)	✔	5A-2	50	2809276	2639	3	56	1	✔
5A-20	2240244	328934861	38.8	32	146	151	151	33	33.2	103x	✔	5A-20	83	2900832	2900652	180	0	78	34949	352228	141610	(235, 312, 394)	✔	5A-20	71	2899299	2725	3	52	1	✔
5A-4	2202530	327962432	38.1	35	148	151	151	33	33.1	103x	✔	5A-4	78	2812385	2812205	180	0	78	36056	429148	261642	(274, 353, 447)	✔	5A-4	40	2808421	2640	3	54	1	✔
5A-5	2161590	320661673	38.2	35	148	151	151	33	33	101x	✔	5A-5	63	2811442	2811262	180	0	78	44626	429148	261642	(267, 347, 436)	✔	5A-5	44	2809348	2640	3	54	1	✔
5A-6	1978208	294309678	37.8	35	148	151	151	33	32.9	93x	✔	5A-6	81	2812007	2811827	180	0	78	34716	429148	261372	(277, 357, 448)	✔	5A-6	40	2807821	2640	3	54	1	✔
5A-7	2168434	323012542	37.8	35	148	151	151	33	32.8	102x	✔	5A-7	77	2812246	2812066	180	0	78	36522	429148	261372	(268, 347, 440)	✔	5A-7	39	2808144	2643	3	54	1	✔
5A-8	2069624	307936629	38.1	31	148	151	151	33	33.1	97x	✔	5A-8	64	2811042	2810862	180	0	78	43922	429148	261642	(266, 344, 438)	✔	5A-8	46	2808974	2640	3	54	1	✔
5A-9	2125198	316526308	38	30	148	151	151	33	32.9	100x	✔	5A-9	65	2811328	2811148	180	0	78	43251	429148	261372	(276, 359, 457)	✔	5A-9	42	2808759	2640	3	54	1	✔
5D-62	2251058	332241545	38.4	33	147	151	151	33	33.2	105x	✔	5D-62	66	2857924	2857744	180	0	78	43301	429413	230717	(253, 331, 416)	✔	5D-62	49	2855985	2693	3	53	1	✔
AR00-128	2644418	391235236	38.6	35	147	151	151	33	32.4	123x	✔	AR00-128	77	2834175	2833996	179	0	78	36807	429148	267782	(246, 318, 395)	✔	AR00-128	51	2831257	2670	3	56	1	✔
AR00-36	2598498	385567564	38.3	35	148	151	151	33	32.7	121x	✔	AR00-36	61	2903510	2903330	180	0	78	47598	429147	261642	(264, 341, 425)	✔	AR00-36	51	2902481	2745	3	54	1	✔
AR01-1155	2810410	415942364	38.6	31	148	151	151	33	32.8	131x	✔	AR01-1155	62	2860625	2860445	180	0	78	46139	316267	176676	(269, 350, 437)	✔	AR01-1155	49	2859036	2720	3	56	1	✔
AR01-139	2536516	376628314	38.9	34	148	151	151	33	32.6	119x	✔	AR01-139	236	2895031	2895031	0	0	78	12267	113408	41929	(210, 316, 403)	✔	AR01-139	208	2891223	2760	7	53	1	✔
AR01-215	4202332	623463343	38.6	30	148	151	151	33	32.7	197x	✔	AR01-215	139	3065771	3065410	361	0	78	22055	840901	360022	(258, 333, 417)	✔	AR01-215	101	3061205	2884	3	54	1	✔
AR01-673	3495126	517312301	38.5	30	148	151	151	33	32.7	163x	✔	AR01-673	91	2976174	2975994	180	0	78	32705	429148	226812	(255, 331, 417)	✔	AR01-673	71	2973773	2836	3	56	1	✔
AR01-802	2922214	433526054	38.1	35	148	151	151	33	32.7	137x	✔	AR01-802	69	2889670	2889490	180	0	78	41879	361639	261372	(256, 332, 419)	✔	AR01-802	46	2887148	2746	3	56	1	✔
AR01-912	2708968	402783733	38.6	31	148	151	151	33	32.5	127x	✔	AR01-912	75	2834687	2834508	179	0	78	37795	372956	195498	(285, 368, 454)	✔	AR01-912	56	2832623	2670	3	57	1	✔
AR96-360	2603338	388144386	38.1	30	149	151	151	33	32.5	122x	✔	AR96-360	65	2850211	2850031	180	0	78	43849	429148	261372	(286, 366, 456)	✔	AR96-360	49	2848231	2677	3	54	1	✔
AR98-565	2537580	377174465	38.3	33	148	151	151	33	32.7	119x	✔	AR98-565	189	2844125	2844125	0	0	78	15048	146005	41223	(213, 316, 405)	✔	AR98-565	159	2840400	2731	8	50	1	✔
AR99-1024	2834852	422096124	38.6	35	148	151	151	33	32.6	133x	✔	AR99-1024	82	2818303	2818113	190	0	78	34369	428754	162458	(273, 350, 437)	✔	AR99-1024	52	2815067	2643	3	54	1	✔
AR99-1107	2714810	402911468	38.6	35	148	151	151	33	32.5	127x	✔	AR99-1107	87	2807024	2806733	291	0	78	32264	429147	224814	(273, 353, 439)	✔	AR99-1107	56	2803854	2623	3	54	1	✔
AR99-190	2984346	443625535	38.5	32	148	151	151	33	32.5	140x	✔	AR99-190	62	2815563	2815374	189	0	78	45412	429082	261381	(274, 352, 439)	✔	AR99-190	44	2813525	2643	3	54	1	✔
AR99-84	2906808	431866614	38.4	34	148	151	151	33	32.6	136x	✔	AR99-84	68	2818953	2818773	180	0	78	41455	429148	261372	(267, 345, 432)	✔	AR99-84	50	2816985	2646	3	56	1	✔
ARL04-446	2626244	389791288	38.4	30	148	151	151	33	32.8	123x	✔	ARL04-446	145	3335323	3334859	464	0	78	23002	452412	183885	(257, 334, 421)	✔	ARL04-446	121	3332085	3227	3	60	1	✔
ARL04-506	2955720	437281317	38.4	35	147	151	151	33	32.7	138x	✔	ARL04-506	94	2873672	2873492	180	0	78	30570	429148	261372	(250, 326, 410)	✔	ARL04-506	65	2870158	2718	3	55	1	✔
ARL04-840	2359442	351050427	38.3	35	148	151	151	33	32.7	110x	✔	ARL04-840	212	3064739	3064401	338	0	78	14456	187299	53641	(209, 301, 394)	✔	ARL04-840	188	3061278	2922	7	60	1	✔
ARL05-425	2807438	416741208	38.3	33	148	151	151	33	32.7	131x	✔	ARL05-425	181	2857298	2856064	1234	0	78	15786	160345	53323	(186, 289, 384)	✔	ARL05-425	156	2853911	2726	8	60	1	✔
ARL05-67	2880392	427766763	38.3	34	148	151	151	33	32.8	135x	✔	ARL05-67	255	3009698	3008939	759	0	78	11802	135224	51964	(189, 287, 382)	✔	ARL05-67	201	3002449	2881	8	62	1	✔
ARL07-1139	2628816	390757529	38.6	32	148	151	151	33	32.7	123x	✔	ARL07-1139	240	2930865	2930840	25	0	78	12211	142159	56591	(207, 302, 390)	✔	ARL07-1139	189	2924047	2789	8	54	1	✔
ARL07-1163	2601478	386331705	38.4	35	148	151	151	33	32.7	122x	✔	ARL07-1163	230	2930309	2930309	0	0	78	12740	142159	51410	(187, 284, 379)	✔	ARL07-1163	187	2924344	2786	8	54	1	✔
ARL07-1166	2658196	393633538	38.7	35	148	151	151	33	32.9	124x	✔	ARL07-1166	227	2929460	2929450	10	0	78	12905	142159	56591	(178, 274, 366)	✔	ARL07-1166	186	2923901	2788	8	56	1	✔
ARL07-1169	2723830	402560155	38.8	34	147	151	151	33	32.7	127x	✔	ARL07-1169	242	2928685	2928685	0	0	78	12102	141197	56591	(172, 270, 366)	✔	ARL07-1169	193	2922223	2781	8	54	1	✔
ARL07-1195	2565246	381221211	38.6	35	148	151	151	33	32.7	120x	✔	ARL07-1195	232	2930645	2930645	0	0	78	12632	142159	56591	(194, 297, 386)	✔	ARL07-1195	189	2924757	2790	8	54	1	✔
ARL07-1198	2244360	334689986	38.3	30	149	151	151	33	32.3	105x	✔	ARL07-1198	229	2929060	2929035	25	0	78	12790	142159	56591	(224, 333, 428)	✔	ARL07-1198	187	2923262	2793	8	54	1	✔
ARL07-1205	2462490	366531914	38.4	35	148	151	151	33	32.7	115x	✔	ARL07-1205	245	2932313	2932237	76	0	78	11968	142159	56591	(195, 295, 389)	✔	ARL07-1205	197	2925793	2788	8	54	1	✔
ARL07-1286	2364650	351055385	38.5	34	148	151	151	33	32.5	110x	✔	ARL07-1286	202	2924524	2924524	0	0	78	14477	137585	48554	(195, 296, 389)	✔	ARL07-1286	172	2920346	2787	7	53	1	✔
ARL07-1300	2587708	384836540	38.6	34	148	151	151	33	32.5	121x	✔	ARL07-1300	224	2927175	2927099	76	0	78	13067	142159	48554	(193, 291, 385)	✔	ARL07-1300	184	2921746	2783	8	54	1	✔
ARL07-1328	2354744	350185501	38.6	34	148	151	151	33	32.6	110x	✔	ARL07-1328	230	2928806	2928806	0	0	78	12733	142159	56591	(210, 307, 400)	✔	ARL07-1328	187	2922784	2789	8	52	1	✔
ARL07-1345	2112658	315143069	38.1	35	149	151	151	33	32.4	99x	✔	ARL07-1345	252	2951147	2951147	0	0	78	11710	142159	48319	(220, 316, 410)	✔	ARL07-1345	201	2944324	2805	8	58	1	✔
ARL07-1348	2026788	301761925	38	35	148	151	151	33	32.4	95x	✔	ARL07-1348	240	2934916	2934840	76	0	78	12228	142159	48462	(197, 294, 388)	✔	ARL07-1348	181	2927189	2793	8	58	1	✔
ARL07-1351	2401162	357668961	38.3	35	148	151	151	33	32.6	113x	✔	ARL07-1351	247	2933322	2933322	0	0	78	11875	137679	48462	(203, 302, 396)	✔	ARL07-1351	203	2927368	2789	8	57	1	✔
ARL07-1384	2630970	391711875	38.5	35	148	151	151	33	32.5	123x	✔	ARL07-1384	239	2933200	2933199	1	0	78	12272	140569	48462	(219, 310, 403)	✔	ARL07-1384	198	2927412	2792	8	54	1	✔
ARL07-973	2786548	413117309	38.4	35	148	151	151	33	32.8	130x	✔	ARL07-973	218	2930987	2930987	0	0	78	13444	142159	56591	(172, 271, 367)	✔	ARL07-973	177	2925358	2791	8	58	1	✔
ARL08-105	2725030	403524335	39.2	35	148	151	151	33	32.7	127x	✔	ARL08-105	207	2910708	2910708	0	0	78	14061	142159	48411	(193, 296, 388)	✔	ARL08-105	180	2907105	2771	6	50	1	✔
ARL08-1074	2123382	315814748	37.5	35	148	151	151	33	32.8	99x	✔	ARL08-1074	222	3008061	3008061	0	0	78	13549	217165	54078	(184, 281, 376)	✔	ARL08-1074	195	3003900	2873	8	60	1	✔
ARL08-1077	2525778	375123825	38	35	148	151	151	33	32.8	118x	✔	ARL08-1077	252	3039867	3039857	10	0	78	12062	217165	54078	(181, 281, 383)	✔	ARL08-1077	226	3035803	2901	8	59	1	✔
ARL08-1189	2506236	372607026	38.2	35	148	151	151	33	32.8	117x	✔	ARL08-1189	279	3043248	3043248	0	0	78	10907	217165	53023	(200, 299, 390)	✔	ARL08-1189	242	3037418	2904	8	49	1	✔
ARL08-1215	2517294	374181401	38.1	34	148	151	151	33	32.7	118x	✔	ARL08-1215	253	3037733	3037723	10	0	78	12006	217042	53023	(190, 288, 380)	✔	ARL08-1215	222	3033095	2900	8	55	1	✔
ARL08-1218	2421508	360542802	38.2	35	148	151	151	33	32.7	113x	✔	ARL08-1218	294	3013528	3013528	0	0	78	10250	120442	33187	(218, 311, 403)	✔	ARL08-1218	246	3007547	2868	8	59	1	✔
ARL08-1249	2258766	335983753	38.3	35	148	151	151	33	32.7	106x	✔	ARL08-1249	257	3036165	3036165	0	0	78	11813	217165	53023	(196, 298, 391)	✔	ARL08-1249	224	3031079	2903	8	53	1	✔
ARL08-1256	2180686	324379357	38.4	33	148	151	151	33	32.5	102x	✔	ARL08-1256	284	3011746	3011662	84	0	78	10604	120442	34312	(232, 329, 422)	✔	ARL08-1256	249	3006919	2876	8	54	1	✔
ARL08-1292	2434192	361446148	38.1	35	148	151	151	33	32.8	114x	✔	ARL08-1292	250	3037287	3037287	0	0	78	12149	217165	53023	(189, 286, 381)	✔	ARL08-1292	222	3032934	2899	8	55	1	✔
ARL08-1309	2211032	328661114	37.7	35	148	151	151	33	32.7	103x	✔	ARL08-1309	233	3018438	3018202	236	0	78	12954	217042	54078	(189, 291, 382)	✔	ARL08-1309	205	3014199	2881	8	51	1	✔
ARL08-1412	2350752	349562942	38	35	148	151	151	33	32.6	110x	✔	ARL08-1412	280	3004806	3004806	0	0	78	10731	120442	35438	(215, 312, 403)	✔	ARL08-1412	243	2999862	2862	8	55	1	✔
ARL08-1437	2345376	348834144	38.1	32	148	151	151	33	32.7	110x	✔	ARL08-1437	274	2982515	2982444	71	0	78	10885	120442	35308	(211, 307, 399)	✔	ARL08-1437	235	2977202	2832	8	59	1	✔
ARL08-192	2978388	440414136	38.9	33	147	151	151	33	32.7	139x	✔	ARL08-192	114	2880374	2879802	572	0	78	25266	361507	249308	(257, 334, 420)	✔	ARL08-192	82	2876529	2711	3	54	1	✔
ARL08-288	2495134	369783826	39.3	35	148	151	151	33	32.6	116x	✔	ARL08-288	565	3045612	3045612	0	0	78	5390	137585	43173	(200, 302, 394)	✔	ARL08-288	525	3040337	2815	7	56	1	✔
ARL08-32	2356932	350100498	38.8	35	148	151	151	33	32.7	110x	✔	ARL08-32	226	2912234	2912234	0	0	78	12885	137831	48462	(202, 301, 390)	✔	ARL08-32	188	2907035	2774	8	55	1	✔
ARL08-339	2549312	377796642	39.2	35	148	151	151	33	32.7	119x	✔	ARL08-339	212	2912576	2912576	0	0	78	13738	142159	48411	(187, 287, 379)	✔	ARL08-339	180	2908355	2778	8	54	1	✔
ARL08-35	2370146	352592746	38.5	34	148	151	151	33	32.8	111x	✔	ARL08-35	245	2918270	2918270	0	0	78	11911	142159	56591	(195, 287, 379)	✔	ARL08-35	192	2911233	2773	8	52	1	✔
ARL08-39	2610512	387948263	38.7	35	148	151	151	33	32.7	122x	✔	ARL08-39	226	2912761	2912761	0	0	78	12888	142159	56591	(178, 276, 372)	✔	ARL08-39	180	2906571	2773	8	54	1	✔
ARL08-391	2642874	392176327	39.2	32	148	151	151	33	32.7	123x	✔	ARL08-391	223	2921926	2921926	0	0	78	13102	140338	48554	(187, 279, 373)	✔	ARL08-391	185	2916665	2780	7	52	1	✔
ARL08-394	2282588	339212265	38.9	35	148	151	151	33	32.6	107x	✔	ARL08-394	214	2921218	2921141	77	0	78	13650	142159	48462	(223, 329, 417)	✔	ARL08-394	186	2917288	2781	8	54	1	✔
ARL08-428	2477474	368190577	38.8	30	148	151	151	33	32.7	116x	✔	ARL08-428	228	2924526	2924526	0	0	78	12826	142159	48554	(192, 292, 385)	✔	ARL08-428	190	2919182	2779	8	50	1	✔
ARL08-43	2033198	302890791	38.5	30	148	151	151	33	32.4	95x	✔	ARL08-43	216	2911187	2911187	0	0	78	13477	137831	56591	(223, 327, 417)	✔	ARL08-43	176	2905599	2773	8	54	1	✔
ARL08-46	2115502	314764085	38.2	35	148	151	151	33	32.5	99x	✔	ARL08-46	231	2917514	2917513	1	0	78	12629	142159	56591	(199, 297, 391)	✔	ARL08-46	184	2911026	2775	8	54	1	✔
ARL08-477	2491248	370262878	38.9	30	148	151	151	33	32.5	117x	✔	ARL08-477	171	2722320	2722295	25	0	78	15920	140661	61497	(196, 294, 388)	✔	ARL08-477	131	2717124	2586	8	54	1	✔
ARL08-484	2550146	377736196	39	34	148	151	151	33	32.7	119x	✔	ARL08-484	221	2935435	2935400	35	0	78	13282	140569	48442	(196, 302, 395)	✔	ARL08-484	185	2930685	2797	8	54	1	✔
ARL08-552	2421356	359474773	39	35	148	151	151	33	32.7	113x	✔	ARL08-552	217	2910530	2910455	75	0	78	13412	142159	51391	(204, 302, 389)	✔	ARL08-552	183	2905704	2772	8	54	1	✔
ARL08-67	2151368	320226347	38.3	30	148	151	151	33	32.5	101x	✔	ARL08-67	239	2916967	2916942	25	0	78	12204	140661	48554	(191, 286, 375)	✔	ARL08-67	189	2910290	2775	8	59	1	✔
ARL08-712	2408624	357088734	38.5	35	148	151	151	33	32.6	112x	✔	ARL08-712	256	3040948	3040948	0	0	78	11878	217155	53023	(205, 314, 407)	✔	ARL08-712	227	3036593	2907	8	55	1	✔
ARL08-781	2313492	343914458	38	35	148	151	151	33	32.8	108x	✔	ARL08-781	252	3040308	3040308	0	0	78	12064	217165	54080	(196, 294, 386)	✔	ARL08-781	221	3035501	2906	8	55	1	✔
ARL08-804	2118032	315520089	37.9	30	148	151	151	33	32.7	99x	✔	ARL08-804	254	3039017	3039007	10	0	78	11964	233596	54080	(219, 315, 409)	✔	ARL08-804	222	3034157	2903	7	52	1	✔
ARL08-902	2165682	322280687	37.8	35	148	151	151	33	32.8	101x	✔	ARL08-902	228	3016167	3016167	0	0	78	13228	217042	53023	(203, 298, 395)	✔	ARL08-902	198	3011573	2882	8	55	1	✔
ARL08-983	1934116	287863054	38.1	35	148	151	151	33	32.5	91x	✔	ARL08-983	213	2828306	2828306	0	0	78	13278	139872	44720	(217, 319, 412)	✔	ARL08-983	183	2823897	2693	7	49	1	✔
ARL09-100	2273656	337813323	38.1	35	148	151	151	33	32.5	106x	✔	ARL09-100	277	3003600	3003600	0	0	78	10843	120442	35308	(209, 304, 403)	✔	ARL09-100	236	2997935	2862	8	58	1	✔
ARL09-1074a	2341356	348109109	38.3	34	148	151	151	33	32.6	110x	✔	ARL09-1074a	275	2931287	2931287	0	0	78	10659	140903	38428	(189, 279, 373)	✔	ARL09-1074a	236	2925628	2760	7	57	1	✔
ARL09-1209	2656034	392357426	38.7	35	147	151	151	33	32.9	124x	✔	ARL09-1209	270	2896435	2896435	0	0	78	10727	100507	33205	(176, 274, 367)	✔	ARL09-1209	239	2891960	2759	8	54	1	✔
ARL09-1265	2479554	367913680	38.4	35	148	151	151	33	32.7	116x	✔	ARL09-1265	350	3079184	3078780	404	0	78	8797	139847	35922	(209, 306, 394)	✔	ARL09-1265	301	3071656	2919	8	56	1	✔
ARL09-1374	2258284	333730777	38.9	35	147	151	151	33	32.5	105x	✔	ARL09-1374	268	3000582	3000582	0	0	78	11196	100953	33976	(222, 336, 428)	✔	ARL09-1374	241	2996948	2867	7	49	1	✔
ARL09-146	2371306	352691883	38.2	35	148	151	151	33	32.8	111x	✔	ARL09-146	270	3002244	3002244	0	0	78	11119	120442	35438	(212, 311, 402)	✔	ARL09-146	238	2997766	2864	8	55	1	✔
ARL09-193	2390584	355470808	38.5	31	148	151	151	33	32.7	112x	✔	ARL09-193	284	3000842	3000832	10	0	78	10566	120442	34679	(215, 313, 404)	✔	ARL09-193	242	2995346	2862	8	55	1	✔
ARL09-409	2391606	355912439	39.3	35	148	151	151	33	32.7	112x	✔	ARL09-409	124	2760227	2760227	0	0	78	22259	208648	103974	(178, 288, 394)	✔	ARL09-409	109	2758389	2656	7	52	1	✔
ARL09-542	1819070	271162664	40.7	30	149	151	151	33	32.5	85x	✔	ARL09-542	114	3447777	3447083	694	0	78	30243	523053	201986	(216, 316, 413)	✔	ARL09-542	78	3443647	3298	3	57	1	✔
EF13-2-12	2836210	422952380	38.3	35	149	151	151	33	32.5	133x	✔	EF13-2-12	89	2830897	2830717	180	0	78	31807	428754	232541	(279, 357, 443)	✔	EF13-2-12	60	2827316	2657	3	54	1	✔
EF13-4-31	2835482	421037361	38.1	31	148	151	151	33	32.6	133x	✔	EF13-4-31	77	2882652	2882473	179	0	78	37437	429147	249092	(256, 331, 415)	✔	EF13-4-31	56	2880101	2712	3	54	1	✔
IV12	3531350	521492913	37.8	30	147	151	151	33	32.2	164x	✔	IV12	49	2824869	2824689	180	0	78	57650	373931	250515	(232, 304, 385)	✔	IV12	40	2823847	2651	3	54	1	✔
IV18	3155918	465686140	37.8	30	147	151	151	33	32.3	147x	✔	IV18	75	2889423	2889240	183	0	78	38525	457354	261372	(239, 313, 395)	✔	IV18	54	2887063	2740	3	55	1	✔
IV22	3094314	458043494	37.9	30	148	151	151	33	32.3	144x	✔	IV22	84	2883476	2883293	183	0	78	34327	343097	232680	(255, 331, 413)	✔	IV22	60	2880821	2721	3	55	1	✔
IV23	2715322	402370631	37.9	33	148	151	151	33	32.2	127x	✔	IV23	79	2872742	2872562	180	0	78	36363	429066	267782	(257, 334, 415)	✔	IV23	52	2869780	2720	3	55	1	✔
IV28	2903658	428834278	38.2	30	147	151	151	33	32.3	135x	✔	IV28	259	2597258	2597258	0	0	78	10028	139508	34198	(145, 242, 345)	✔	IV28	215	2591404	2457	6	59	1	✔
IV30	2619784	387592201	37.8	30	147	151	151	33	32	122x	✔	IV30	99	2884354	2883824	530	0	78	29134	382672	127166	(244, 316, 393)	✔	IV30	66	2880797	2721	3	55	1	✔
TV10	3117440	463090472	38.6	34	148	151	151	33	32	146x	✔	TV10	245	2591682	2591682	0	0	78	10578	178885	42283	(209, 313, 405)	✔	TV10	202	2586042	2441	8	58	1	✔
TV102	3151860	467430963	38.1	33	148	151	151	33	32.1	147x	✔	TV102	62	2810923	2810743	180	0	78	45337	319469	176676	(259, 334, 420)	✔	TV102	50	2809468	2646	3	54	1	✔
TV103	3144874	467249470	38.1	35	148	151	151	33	32.1	147x	✔	TV103	105	2833128	2832903	225	0	78	26982	259996	164660	(265, 343, 431)	✔	TV103	90	2831192	2667	3	53	1	✔
TV104	2986044	442634189	38.5	34	148	151	151	33	32.4	139x	✔	TV104	286	2643675	2643675	0	0	78	9243	97309	31326	(175, 276, 371)	✔	TV104	224	2635183	2498	8	58	1	✔
TV105	2757910	409572851	38.3	31	148	151	151	33	32.2	129x	✔	TV105	75	2810617	2810437	180	0	78	37474	319073	176214	(275, 354, 440)	✔	TV105	55	2808187	2644	3	54	1	✔
TV106	3042918	450212577	38.3	31	147	151	151	33	32.3	142x	✔	TV106	62	2797925	2797745	180	0	78	45127	575341	240595	(260, 337, 419)	✔	TV106	48	2796143	2617	3	53	1	✔
TV111	3092036	454378915	38.8	31	146	151	151	33	32.4	143x	✔	TV111	267	2576869	2576869	0	0	78	9651	129069	33474	(135, 234, 324)	✔	TV111	216	2570048	2433	6	56	1	✔
TV112	2663150	394591568	38	32	148	151	151	33	32.1	124x	✔	TV112	65	2902503	2902304	199	0	78	44653	944863	360016	(246, 318, 398)	✔	TV112	39	2899592	2736	3	53	1	✔
TV118	2309052	341824439	38.4	31	148	151	151	33	32.2	108x	✔	TV118	249	2585819	2585819	0	0	78	10384	185985	32612	(158, 268, 365)	✔	TV118	209	2580258	2429	8	58	1	✔
TV12	3266572	484597422	38.4	30	148	151	151	33	32.1	153x	✔	TV12	264	2552377	2552377	0	0	78	9668	99708	31273	(187, 293, 386)	✔	TV12	202	2544440	2409	8	56	1	✔
TV121	2687200	397539769	37.9	32	147	151	151	33	32.2	125x	✔	TV121	99	2832609	2832313	296	0	78	28612	260265	164660	(244, 317, 399)	✔	TV121	84	2830539	2667	3	53	1	✔
TV123	2541810	376295469	38.6	35	148	151	151	33	32.3	118x	✔	TV123	215	2537515	2537515	0	0	78	11802	135167	42816	(134, 236, 328)	✔	TV123	188	2533719	2402	8	58	1	✔
TV125	2519646	372937970	38.7	33	148	151	151	33	32.2	117x	✔	TV125	229	2527039	2527039	0	0	78	11035	148952	32848	(145, 249, 343)	✔	TV125	183	2520544	2369	8	56	1	✔
TV126	2287024	338902257	38	30	148	151	151	33	32.1	107x	✔	TV126	79	2904088	2903675	413	0	78	36760	944974	360016	(261, 337, 417)	✔	TV126	46	2900344	2734	3	53	1	✔
TV13	3179978	470908701	38	33	148	151	151	33	32.1	148x	✔	TV13	83	2913042	2912862	180	0	78	35096	424334	188448	(269, 348, 430)	✔	TV13	59	2910112	2767	3	54	1	✔
TV135	2786830	412722460	38	30	148	151	151	33	32.2	130x	✔	TV135	102	2831903	2831678	225	0	78	27763	260413	164660	(257, 335, 421)	✔	TV135	87	2829982	2665	3	53	1	✔
TV137	2627782	389776527	38.6	31	148	151	151	33	32.2	123x	✔	TV137	215	2531648	2531648	0	0	80	11775	135167	38522	(173, 283, 378)	✔	TV137	185	2527338	2392	8	59	1	✔
TV138	2667924	394910166	38.7	35	148	151	151	33	32.2	124x	✔	TV138	210	2513878	2513878	0	0	78	11970	135167	38522	(170, 279, 377)	✔	TV138	180	2509728	2371	8	56	1	✔
TV139	2675102	394897122	38.6	33	147	151	151	33	32.4	124x	✔	TV139	207	2530733	2530733	0	0	78	12225	135167	38522	(162, 265, 357)	✔	TV139	176	2526582	2394	8	58	1	✔
TV14	3434864	507133964	38.8	32	147	151	151	33	32.3	160x	✔	TV14	228	2584166	2584166	0	0	78	11334	178885	42525	(165, 260, 349)	✔	TV14	188	2578862	2429	8	60	1	✔
TV147	2494118	369742012	38.1	34	148	151	151	33	32.2	116x	✔	TV147	72	2860960	2860780	180	0	78	39735	387916	190992	(261, 338, 425)	✔	TV147	50	2858504	2679	3	53	1	✔
TV148	2509838	370710435	38	33	147	151	151	33	32.2	117x	✔	TV148	50	2858147	2857967	180	0	78	57162	579260	284977	(240, 313, 394)	✔	TV148	37	2856686	2680	3	53	1	✔
TV15	2959076	436624757	38.7	35	147	151	151	33	32.1	138x	✔	TV15	242	2549649	2549649	0	0	78	10535	120581	39841	(183, 288, 378)	✔	TV15	183	2541667	2390	8	58	1	✔
TV154	2461614	364080116	38.2	33	147	151	151	33	32.1	115x	✔	TV154	75	2883093	2882913	180	0	78	38441	428754	261372	(250, 325, 406)	✔	TV154	57	2881044	2731	3	54	1	✔
TV162	3224924	475647049	38.5	35	147	151	151	33	32.5	150x	✔	TV162	211	2532854	2532854	0	0	78	12004	135167	38522	(135, 233, 321)	✔	TV162	183	2529229	2391	8	58	1	✔
TV163	2630542	389608336	37.9	33	148	151	151	33	32.2	123x	✔	TV163	52	2865331	2865152	179	0	78	55102	456378	267782	(249, 323, 402)	✔	TV163	36	2863667	2711	3	56	1	✔
TV18	2444602	361017397	38.7	32	147	151	151	33	32.1	114x	✔	TV18	235	2573200	2573190	10	0	78	10949	93493	44802	(141, 247, 338)	✔	TV18	195	2567789	2429	8	57	1	✔
TV19	3426498	505792583	38.1	34	147	151	151	33	32.5	159x	✔	TV19	82	2882793	2882613	180	0	78	35156	424336	169338	(232, 303, 387)	✔	TV19	59	2880060	2729	3	54	1	✔
TV2	1781516	263855530	37.4	35	148	151	151	33	31.6	83x	✔	TV2	82	2883561	2883381	180	0	78	35165	423937	178249	(244, 319, 407)	✔	TV2	59	2880894	2728	3	54	1	✔
TV20	3431906	507929025	38.2	35	148	151	151	33	32.5	160x	✔	TV20	267	2563211	2563211	0	0	78	9600	99708	31242	(146, 249, 345)	✔	TV20	211	2556151	2416	8	58	1	✔
TV21	3263310	480840146	38.6	34	147	151	151	33	32.4	152x	✔	TV21	265	2706478	2706478	0	0	78	10213	98975	33237	(151, 255, 351)	✔	TV21	226	2700731	2585	8	59	1	✔
TV28	3521630	518178551	38.7	31	147	151	151	33	32.4	163x	✔	TV28	87	2883578	2883398	180	0	78	33144	424320	261181	(242, 320, 403)	✔	TV28	70	2881678	2724	3	56	1	✔
TV29	4487902	658825933	38.9	35	146	151	151	33	32.4	208x	✔	TV29	102	2890791	2890611	180	0	78	28341	314169	119956	(234, 308, 390)	✔	TV29	83	2888531	2734	3	54	1	✔
TV3	1957600	290465362	37.3	35	148	151	151	33	31.8	91x	✔	TV3	77	2870794	2870614	180	0	78	37283	429147	261642	(251, 329, 425)	✔	TV3	53	2868142	2709	3	54	1	✔
TV30	3196516	472305090	38.3	35	147	151	151	33	32.4	149x	✔	TV30	73	2855259	2855080	179	0	78	39113	424330	152834	(239, 311, 395)	✔	TV30	57	2853482	2697	3	54	1	✔
TV32	3018498	446776706	38.5	35	148	151	151	33	32.1	141x	✔	TV32	97	2903591	2903411	180	0	78	29933	319469	176223	(267, 349, 433)	✔	TV32	71	2900405	2743	3	53	1	✔
TV33	3290796	487834610	38.4	35	148	151	151	33	32.1	154x	✔	TV33	85	2961906	2961726	180	0	78	34845	467748	220806	(267, 346, 431)	✔	TV33	66	2959704	2835	3	56	1	✔
TV4	1967560	291035866	38.1	34	147	151	151	33	31.9	92x	✔	TV4	228	2574524	2574524	0	0	78	11291	90293	38422	(131, 235, 335)	✔	TV4	189	2569333	2434	8	56	1	✔
TV41	3037252	449714775	38.8	33	148	151	151	33	32.3	142x	✔	TV41	254	2544662	2544662	0	0	78	10018	94543	30902	(148, 255, 357)	✔	TV41	224	2540455	2402	8	58	1	✔
TV42	3444836	509162370	38.6	30	147	151	151	33	32.5	160x	✔	TV42	214	2634591	2634591	0	0	78	12311	158812	37111	(162, 261, 353)	✔	TV42	175	2629251	2489	7	58	1	✔
TV43	2906608	430320453	38.7	35	148	151	151	33	32.1	136x	✔	TV43	277	2665408	2665408	0	0	78	9622	161631	35626	(187, 292, 387)	✔	TV43	240	2660351	2531	8	53	1	✔
TV44	3836806	563482998	39.1	31	146	151	151	33	32.3	178x	✔	TV44	276	2660275	2660275	0	0	78	9638	98975	32027	(170, 285, 378)	✔	TV44	243	2655471	2530	8	55	1	✔
TV45	3623564	532203784	39.5	32	146	151	151	33	32.5	168x	✔	TV45	257	2541175	2541175	0	0	78	9887	80122	34511	(159, 263, 351)	✔	TV45	213	2535092	2405	8	57	1	✔
TV46	3641630	535832517	38.7	30	147	151	151	33	32.2	169x	✔	TV46	103	2941363	2941174	189	0	78	28556	338324	121388	(237, 311, 388)	✔	TV46	82	2938739	2791	3	54	1	✔
TV47	3792260	559129187	38.3	35	147	151	151	33	32.4	176x	✔	TV47	258	2558485	2558485	0	0	78	9916	99708	31273	(129, 235, 331)	✔	TV47	205	2551329	2414	8	58	1	✔
TV48	3625458	537299344	38.9	30	148	151	151	33	32.1	169x	✔	TV48	244	2542797	2542797	0	0	78	10421	161465	40489	(181, 292, 393)	✔	TV48	207	2537437	2380	8	56	1	✔
TV49	3747038	554007215	38.4	35	147	151	151	33	32.2	175x	✔	TV49	262	2566702	2566702	0	0	78	9796	83502	31226	(151, 264, 360)	✔	TV49	228	2562246	2430	8	57	1	✔
TV5	3022252	446788310	37.8	32	147	151	151	33	32.3	141x	✔	TV5	76	2907311	2907131	180	0	78	38254	373934	220806	(242, 318, 407)	✔	TV5	55	2904839	2768	3	54	1	✔
TV52	3617934	534423338	38.6	35	147	151	151	33	32.2	168x	✔	TV52	207	2577430	2577430	0	0	78	12451	93493	44802	(143, 252, 354)	✔	TV52	168	2572201	2446	8	56	1	✔
TV54	4109572	604792354	38.9	30	147	151	151	33	32.3	191x	✔	TV54	180	2409232	2409232	0	0	78	13384	93524	33018	(138, 243, 340)	✔	TV54	153	2405423	2276	8	57	1	✔
TV55	3869190	568713100	38.8	30	146	151	151	33	32.4	179x	✔	TV55	305	2654530	2654530	0	0	78	8703	125248	31532	(145, 251, 349)	✔	TV55	266	2649229	2518	8	54	1	✔
TV56	3405596	501290813	39	33	147	151	151	33	32.1	158x	✔	TV56	188	2479457	2479457	0	0	78	13188	156945	40624	(163, 280, 370)	✔	TV56	158	2475451	2332	7	52	1	✔
TV57	3312388	487153881	39.1	32	147	151	151	33	32.1	154x	✔	TV57	276	2560121	2560121	0	0	78	9275	88523	30019	(163, 261, 354)	✔	TV57	236	2554618	2382	7	50	1	✔
TV58	2860698	425445814	38.7	31	148	151	151	33	32.1	134x	✔	TV58	261	2530811	2530811	0	0	78	9696	86632	34759	(176, 279, 372)	✔	TV58	221	2524846	2373	8	58	1	✔
TV7	3384830	498382086	38.1	33	147	151	151	33	32.3	157x	✔	TV7	49	2843609	2843429	180	0	78	58032	373932	267781	(236, 310, 394)	✔	TV7	35	2842087	2687	3	54	1	✔
TV70	3145958	466526365	38	33	148	151	151	33	32.1	147x	✔	TV70	120	2973669	2973489	180	0	78	24780	338305	121388	(268, 345, 430)	✔	TV70	95	2970480	2836	3	54	1	✔
TV71	2873500	426705458	38.6	30	148	151	151	33	32.1	134x	✔	TV71	291	2664945	2664945	0	0	78	9157	161631	34320	(179, 285, 371)	✔	TV71	247	2658897	2527	8	59	1	✔
TV73	2852508	422910704	38.7	34	148	151	151	33	32	133x	✔	TV73	269	2662887	2662887	0	0	78	9899	161631	34320	(182, 287, 379)	✔	TV73	228	2657170	2531	8	57	1	✔
TV75	2975028	440235123	38.6	32	147	151	151	33	32.4	139x	✔	TV75	274	2600736	2600736	0	0	78	9491	172224	31387	(170, 273, 371)	✔	TV75	221	2593628	2452	8	53	1	✔
TV76	2975098	437535329	38.6	33	147	151	151	33	32.3	138x	✔	TV76	265	2587111	2587111	0	0	78	9762	172224	32025	(135, 238, 328)	✔	TV76	224	2581642	2442	8	58	1	✔
TV77	2821676	415872942	38.4	34	147	151	151	33	32.5	131x	✔	TV77	219	2636852	2636852	0	0	78	12040	135201	37045	(164, 259, 351)	✔	TV77	184	2632081	2489	7	57	1	✔
TV78	2867850	423703685	38.5	32	147	151	151	33	32.4	133x	✔	TV78	274	2576532	2576532	0	0	78	9403	172224	32025	(141, 249, 340)	✔	TV78	206	2567835	2438	8	59	1	✔
TV81	2084122	308015345	38.6	33	147	151	151	33	31.2	97x	✔	TV81	229	2567106	2567096	10	0	78	11210	102008	39220	(179, 284, 370)	✔	TV81	190	2561711	2427	7	58	1	✔
TV82	3078902	454218305	39	35	147	151	151	33	32.4	143x	✔	TV82	258	2541783	2541783	0	0	78	9851	135167	36690	(151, 256, 353)	✔	TV82	220	2536560	2397	8	58	1	✔
TV83	3197416	471673495	38.9	31	147	151	151	33	32.4	149x	✔	TV83	251	2558326	2557929	397	0	78	10192	135167	37674	(147, 257, 352)	✔	TV83	222	2554359	2411	8	57	1	✔
TV9	3161586	468936894	37.9	32	148	151	151	33	32	148x	✔	TV9	93	2904875	2904511	364	0	78	31235	373932	183522	(272, 352, 438)	✔	TV9	63	2901242	2773	3	56	1	✔
TV92	2947502	431504763	38.9	35	146	151	151	33	32.3	136x	✔	TV92	266	2628094	2628094	0	0	78	9880	111860	35626	(122, 226, 316)	✔	TV92	239	2624320	2499	8	56	1	✔
TV97	3385550	500324458	38.5	35	147	151	151	33	32.5	158x	✔	TV97	257	2531168	2531168	0	0	78	9848	185985	34759	(129, 227, 327)	✔	TV97	216	2525640	2377	8	59	1	✔
TV98	3192100	473050274	38.5	33	148	151	151	33	32.4	149x	✔	TV98	224	2525815	2525815	0	0	78	11275	149328	32848	(149, 258, 355)	✔	TV98	183	2520014	2373	8	58	1	✔
VV10	3190608	472510651	38.2	31	148	151	151	33	32.2	149x	✔	VV10	106	2884910	2884726	184	0	78	27216	282188	159344	(264, 342, 428)	✔	VV10	64	2880699	2735	3	57	1	✔
VV11	2719506	403302973	38.7	34	148	151	151	33	32.3	127x	✔	VV11	247	2526116	2526116	0	0	78	10227	86632	34759	(186, 286, 381)	✔	VV11	218	2521810	2375	8	62	1	✔
VV14	2824358	418541223	37.9	30	148	151	151	33	32.2	132x	✔	VV14	84	2876617	2876188	429	0	78	34245	295091	140777	(258, 334, 419)	✔	VV14	67	2874815	2711	3	55	1	✔
VV15	2509934	370996090	37.6	30	147	151	151	33	32.1	117x	✔	VV15	156	3029196	3029005	191	0	78	19417	210545	59883	(107, 217, 314)	✔	VV15	143	3027323	2879	8	60	1	✔
VV5	3219200	476316705	37.8	32	147	151	151	33	32.4	150x	✔	VV5	106	2975722	2975225	497	0	78	28072	426277	107138	(239, 312, 398)	✔	VV5	95	2974526	2826	3	59	1	✔
VV6	2994460	444352623	38.7	30	148	151	151	33	32.3	140x	✔	VV6	248	2516213	2516213	0	0	78	10146	86632	31807	(174, 279, 372)	✔	VV6	211	2510835	2364	8	58	1	✔
VV8	3377762	499628508	38.1	32	147	151	151	33	32.3	157x	✔	VV8	91	2834319	2833818	501	0	78	31146	382672	140778	(239, 313, 399)	✔	VV8	64	2831439	2666	3	55	1	✔
VV9	3364422	497497186	38	35	147	151	151	33	32.5	157x	✔	VV9	99	2871837	2871407	430	0	78	29008	380861	224600	(240, 313, 398)	✔	VV9	80	2869721	2705	3	54	1	✔
